# Supplementary material for: Palladium- and Brønsted acid-catalyzed enantio-, site- and E/Z-selective addition of alkylidenecyclopropanes with imines
Source: Chem Sci. 2023 Feb 4;14(9):2348–52. doi: 10.1039/d2sc05674g (PMC9977444; doi:10.1039/d2sc05674g)
Supplement: SC-014-D2SC05674G-s002 [file SC-014-D2SC05674G-s002.cif]

# Electronic Supplementary Material (ESI) for Chemical Science.
# This journal is © The Royal Society of Chemistry 2023

####################################################################### 
# 
# This file contains crystal structure data downloaded from the 
# Cambridge Structural Database (CSD) hosted by the Cambridge 
# Crystallographic Data Centre (CCDC).
# 
# Full information about CCDC data access policies and citation 
# guidelines are available at http://www.ccdc.cam.ac.uk/access/V1 
# 
# Audit and citation data items may have been added by the CCDC. 
# Please retain this information to preserve the provenance of 
# this file and to allow appropriate attribution of the data. 
# 
#######################################################################

data_04-0817
_audit_block_doi                 10.5517/ccdc.csd.cc2czbvk
_database_code_depnum_ccdc_archive 'CCDC 2203909'
loop_
_audit_author_name
_audit_author_address
a
;WUYI UINIVERSITY
China
;
_audit_update_record             
;
2022-08-29 deposited with the CCDC.	2023-02-02 downloaded from the CCDC.
;
_audit_creation_date             2022-08-28
_audit_creation_method           
;
Olex2 1.5-beta
(compiled 2021.12.09 svn.r5202d8cf for OlexSys, GUI svn.r6439)
;
_shelx_SHELXL_version_number     2017/1
_chemical_name_common            ?
_chemical_name_systematic        ?
_chemical_formula_moiety         'C24 H23 N O2 S'
_chemical_formula_sum            'C24 H23 N O2 S'
_chemical_formula_weight         389.49
_chemical_absolute_configuration ad
_chemical_melting_point          ?
loop_
_atom_type_symbol
_atom_type_description
_atom_type_scat_dispersion_real
_atom_type_scat_dispersion_imag
_atom_type_scat_source
C C 0.0181 0.0091 'International Tables Vol C Tables 4.2.6.8 and 6.1.1.4'
H H 0.0000 0.0000 'International Tables Vol C Tables 4.2.6.8 and 6.1.1.4'
N N 0.0311 0.0180 'International Tables Vol C Tables 4.2.6.8 and 6.1.1.4'
O O 0.0492 0.0322 'International Tables Vol C Tables 4.2.6.8 and 6.1.1.4'
S S 0.3331 0.5567 'International Tables Vol C Tables 4.2.6.8 and 6.1.1.4'

_shelx_space_group_comment       
;
The symmetry employed for this shelxl refinement is uniquely defined
by the following loop, which should always be used as a source of
symmetry information in preference to the above space-group names.
They are only intended as comments.
;
_space_group_crystal_system      orthorhombic
_space_group_IT_number           19
_space_group_name_H-M_alt        'P 21 21 21'
_space_group_name_Hall           'P 2ac 2ab'
loop_
_space_group_symop_operation_xyz
'x, y, z'
'-x+1/2, -y, z+1/2'
'-x, y+1/2, -z+1/2'
'x+1/2, -y+1/2, -z'

_cell_length_a                   8.3434(2)
_cell_length_b                   9.5869(3)
_cell_length_c                   25.2570(6)
_cell_angle_alpha                90
_cell_angle_beta                 90
_cell_angle_gamma                90
_cell_volume                     2020.24(9)
_cell_formula_units_Z            4
_cell_measurement_reflns_used    4436
_cell_measurement_temperature    100.00(10)
_cell_measurement_theta_max      71.5780
_cell_measurement_theta_min      4.9360
_shelx_estimated_absorpt_T_max   0.846
_shelx_estimated_absorpt_T_min   0.810
_exptl_absorpt_coefficient_mu    1.569
_exptl_absorpt_correction_T_max  1.00000
_exptl_absorpt_correction_T_min  0.35221
_exptl_absorpt_correction_type   multi-scan
_exptl_absorpt_process_details   
;
CrysAlisPro 1.171.39.33c (Rigaku Oxford Diffraction, 2017)
Empirical absorption correction using spherical harmonics,
 implemented in SCALE3 ABSPACK scaling algorithm.
;
_exptl_absorpt_special_details   ?
_exptl_crystal_colour            'clear pale colourless'
_exptl_crystal_density_diffrn    1.281
_exptl_crystal_density_meas      ?
_exptl_crystal_density_method    ?
_exptl_crystal_description       block
_exptl_crystal_F_000             824
_exptl_crystal_size_max          0.14
_exptl_crystal_size_mid          0.12
_exptl_crystal_size_min          0.11
_exptl_transmission_factor_max   ?
_exptl_transmission_factor_min   ?
_diffrn_reflns_av_R_equivalents  0.0246
_diffrn_reflns_av_unetI/netI     0.0375
_diffrn_reflns_Laue_measured_fraction_full 0.998
_diffrn_reflns_Laue_measured_fraction_max 0.976
_diffrn_reflns_limit_h_max       10
_diffrn_reflns_limit_h_min       -9
_diffrn_reflns_limit_k_max       11
_diffrn_reflns_limit_k_min       -11
_diffrn_reflns_limit_l_max       31
_diffrn_reflns_limit_l_min       -30
_diffrn_reflns_number            6222
_diffrn_reflns_point_group_measured_fraction_full 0.882
_diffrn_reflns_point_group_measured_fraction_max 0.851
_diffrn_reflns_theta_full        67.684
_diffrn_reflns_theta_max         71.987
_diffrn_reflns_theta_min         3.500
_diffrn_ambient_environment      N~2~
_diffrn_ambient_temperature      100.00(10)
_diffrn_detector                 'CCD plate'
_diffrn_detector_area_resol_mean ?
_diffrn_measured_fraction_theta_full 0.998
_diffrn_measured_fraction_theta_max 0.976
_diffrn_measurement_details      
;
List of Runs (angles in degrees, time in seconds):

  # Type    Start    End  Width  t~exp~   \w     \q     \k     \f   Frames
#--------------------------------------------------------------------------
  1  \w      8.00  81.00   0.50    0.50    --   42.30 -82.00-150.00  146
  2  \w     83.00 131.00   0.50    0.50    --   42.30  77.00 -60.00   96
  3  \w     92.00 132.00   0.50    0.50    --   42.30  77.00-180.00   80
  4  \w     81.00 125.00   0.50    0.50    --   42.30  77.00 120.00   88
  5  \w    136.00 185.00   0.50    0.56    --  102.30  50.00   0.00   98
  6  \w     92.00 118.00   0.50    0.56    --  102.30  82.00 150.00   52
  7  \w     92.00 122.00   0.50    0.56    --  102.30  82.00-120.00   60
  8  \w    146.00 192.00   0.50    0.56    --  102.30  82.00 150.00   92
  9  \w     48.00 118.00   0.50    0.56    --  102.30 -64.00 150.00  140
 10  \w    132.00 175.00   0.50    0.56    --  102.30  82.00-120.00   86
 11  \w     74.00 131.00   0.50    0.56    --  102.30  50.00   0.00  114
 12  \w    142.00 191.00   0.50    0.56    --  102.30  82.00 -90.00   98
;
_diffrn_measurement_device       'four-circle diffractometer'
_diffrn_measurement_device_type  'XtaLAB AFC12 (RINC): Kappa single'
_diffrn_measurement_method       '\w scans'
_diffrn_orient_matrix_type       
'CrysAlisPro convention (1999,Acta A55,543-557)'
_diffrn_orient_matrix_UB_11      0.1437661000
_diffrn_orient_matrix_UB_12      0.0072857000
_diffrn_orient_matrix_UB_13      -0.0382248000
_diffrn_orient_matrix_UB_21      0.0775880000
_diffrn_orient_matrix_UB_22      0.1126656000
_diffrn_orient_matrix_UB_23      0.0350415000
_diffrn_orient_matrix_UB_31      0.0860340000
_diffrn_orient_matrix_UB_32      -0.1143782000
_diffrn_orient_matrix_UB_33      0.0321073000
_diffrn_radiation_monochromator  mirror
_diffrn_radiation_probe          x-ray
_diffrn_radiation_type           'Cu K\a'
_diffrn_radiation_wavelength     1.54184
_diffrn_source                   'Rotating-anode X-ray tube'
_diffrn_source_type              'Rigaku (Cu) X-ray Source'
_reflns_Friedel_coverage         0.511
_reflns_Friedel_fraction_full    0.724
_reflns_Friedel_fraction_max     0.680
_reflns_number_gt                3280
_reflns_number_total             3382
_reflns_special_details          
;
 Reflections were merged by SHELXL according to the crystal
 class for the calculation of statistics and refinement.
 
 _reflns_Friedel_fraction is defined as the number of unique
 Friedel pairs measured divided by the number that would be
 possible theoretically, ignoring centric projections and
 systematic absences.
;
_reflns_threshold_expression     'I > 2\s(I)'
_computing_cell_refinement       'CrysAlisPro 1.171.39.33c (Rigaku OD, 2017)'
_computing_data_collection       'CrysAlisPro 1.171.39.33c (Rigaku OD, 2017)'
_computing_data_reduction        'CrysAlisPro 1.171.39.33c (Rigaku OD, 2017)'
_computing_molecular_graphics    'Olex2 1.5-beta (Dolomanov et al., 2009)'
_computing_publication_material  'Olex2 1.5-beta (Dolomanov et al., 2009)'
_computing_structure_refinement  'SHELXL 2017/1 (Sheldrick, 2015)'
_computing_structure_solution    'SHELXS  (Sheldrick, 2008)'
_refine_diff_density_max         0.340
_refine_diff_density_min         -0.449
_refine_diff_density_rms         0.054
_refine_ls_abs_structure_details 
;
 Flack x determined using 1077 quotients [(I+)-(I-)]/[(I+)+(I-)]
 (Parsons, Flack and Wagner, Acta Cryst. B69 (2013) 249-259).
;
_refine_ls_abs_structure_Flack   0.063(14)
_refine_ls_extinction_coef       .
_refine_ls_extinction_method     none
_refine_ls_goodness_of_fit_ref   1.071
_refine_ls_hydrogen_treatment    mixed
_refine_ls_matrix_type           full
_refine_ls_number_parameters     258
_refine_ls_number_reflns         3382
_refine_ls_number_restraints     0
_refine_ls_R_factor_all          0.0387
_refine_ls_R_factor_gt           0.0376
_refine_ls_restrained_S_all      1.071
_refine_ls_shift/su_max          0.000
_refine_ls_shift/su_mean         0.000
_refine_ls_structure_factor_coef Fsqd
_refine_ls_weighting_details     
'w=1/[\s^2^(Fo^2^)+(0.0393P)^2^+0.8673P] where P=(Fo^2^+2Fc^2^)/3'
_refine_ls_weighting_scheme      calc
_refine_ls_wR_factor_gt          0.0931
_refine_ls_wR_factor_ref         0.0937
_refine_special_details          ?
_olex2_refinement_description    
;
1. Fixed Uiso
 At 1.2 times of:
  All C(H) groups
 At 1.5 times of:
  All C(H,H,H) groups
2.a Ternary CH refined with riding coordinates:
 C11(H11)
2.b Aromatic/amide H refined with riding coordinates:
 C2(H2), C3(H3), C4(H4), C5(H5), C6(H6), C7(H7), C8(H8), C9(H9), C10(H10),
 C13(H13), C14(H14), C15(H15), C16(H16), C17(H17), C20(H20), C21(H21), C23(H23),
  C24(H24)
2.c Idealised Me refined as rotating group:
 C25(H25A,H25B,H25C)
;
_atom_sites_solution_hydrogens   mixed
_atom_sites_solution_primary     direct
_atom_sites_solution_secondary   ?
loop_
_atom_site_label
_atom_site_type_symbol
_atom_site_fract_x
_atom_site_fract_y
_atom_site_fract_z
_atom_site_U_iso_or_equiv
_atom_site_adp_type
_atom_site_occupancy
_atom_site_site_symmetry_order
_atom_site_calc_flag
_atom_site_refinement_flags_posn
_atom_site_refinement_flags_adp
_atom_site_refinement_flags_occupancy
_atom_site_disorder_assembly
_atom_site_disorder_group
S1 S -0.06765(8) 0.62609(7) 0.23220(3) 0.02446(17) Uani 1 1 d . . . . .
O1 O -0.1027(3) 0.4835(2) 0.24495(8) 0.0307(5) Uani 1 1 d . . . . .
O2 O -0.1843(3) 0.7326(2) 0.24370(8) 0.0321(5) Uani 1 1 d . . . . .
N1 N 0.0917(3) 0.6735(3) 0.26499(10) 0.0271(5) Uani 1 1 d . . . . .
H1 H 0.110(5) 0.774(5) 0.2633(17) 0.066(13) Uiso 1 1 d . . . . .
C1 C 0.8156(4) 0.6256(3) 0.42447(11) 0.0266(6) Uani 1 1 d . . . . .
C2 C 0.9812(4) 0.6506(3) 0.42152(12) 0.0304(7) Uani 1 1 d . . . . .
H2 H 1.026556 0.676678 0.389382 0.036 Uiso 1 1 calc R U . . .
C3 C 1.0781(4) 0.6368(3) 0.46591(13) 0.0354(7) Uani 1 1 d . . . . .
H3 H 1.187829 0.652497 0.463176 0.042 Uiso 1 1 calc R U . . .
C4 C 1.0120(4) 0.5997(4) 0.51436(13) 0.0381(8) Uani 1 1 d . . . . .
H4 H 1.076523 0.591724 0.544229 0.046 Uiso 1 1 calc R U . . .
C5 C 0.8490(4) 0.5749(4) 0.51766(12) 0.0360(8) Uani 1 1 d . . . . .
H5 H 0.804140 0.549813 0.550000 0.043 Uiso 1 1 calc R U . . .
C6 C 0.7518(4) 0.5868(3) 0.47355(11) 0.0312(7) Uani 1 1 d . . . . .
H6 H 0.642690 0.568745 0.476539 0.037 Uiso 1 1 calc R U . . .
C7 C 0.7202(4) 0.6372(3) 0.37616(11) 0.0271(6) Uani 1 1 d . . . . .
H7 H 0.776082 0.654894 0.345023 0.033 Uiso 1 1 calc R U . . .
C8 C 0.5605(4) 0.6250(3) 0.37194(10) 0.0270(6) Uani 1 1 d . . . . .
H8 H 0.500011 0.615470 0.402656 0.032 Uiso 1 1 calc R U . . .
C9 C 0.4789(3) 0.6261(3) 0.32142(11) 0.0257(6) Uani 1 1 d . . . . .
H9 H 0.538817 0.645535 0.291251 0.031 Uiso 1 1 calc R U . . .
C10 C 0.3225(4) 0.6007(4) 0.31560(11) 0.0294(7) Uani 1 1 d . . . . .
H10 H 0.261709 0.592791 0.346327 0.035 Uiso 1 1 calc R U . . .
C11 C 0.2353(3) 0.5836(3) 0.26346(11) 0.0270(6) Uani 1 1 d . . . . .
H11 H 0.197799 0.486818 0.261724 0.032 Uiso 1 1 calc R U . . .
C12 C 0.3447(3) 0.6068(3) 0.21613(10) 0.0262(6) Uani 1 1 d . . . . .
C13 C 0.3673(4) 0.7361(3) 0.19241(12) 0.0291(7) Uani 1 1 d . . . . .
H13 H 0.311187 0.813490 0.204638 0.035 Uiso 1 1 calc R U . . .
C14 C 0.4739(4) 0.7499(3) 0.15041(12) 0.0325(7) Uani 1 1 d . . . . .
H14 H 0.487109 0.836226 0.134193 0.039 Uiso 1 1 calc R U . . .
C15 C 0.5604(4) 0.6362(3) 0.13259(10) 0.0293(6) Uani 1 1 d . . . . .
H15 H 0.632437 0.646158 0.104760 0.035 Uiso 1 1 calc R U . . .
C16 C 0.5392(4) 0.5078(3) 0.15631(11) 0.0310(7) Uani 1 1 d . . . . .
H16 H 0.597430 0.431087 0.144553 0.037 Uiso 1 1 calc R U . . .
C17 C 0.4307(4) 0.4930(3) 0.19784(11) 0.0292(6) Uani 1 1 d . . . . .
H17 H 0.415852 0.405990 0.213401 0.035 Uiso 1 1 calc R U . . .
C19 C -0.0223(3) 0.6342(3) 0.16376(10) 0.0236(6) Uani 1 1 d . . . . .
C20 C -0.0283(4) 0.7620(3) 0.13868(11) 0.0280(6) Uani 1 1 d . . . . .
H20 H -0.061360 0.841207 0.156909 0.034 Uiso 1 1 calc R U . . .
C21 C 0.0160(4) 0.7704(3) 0.08571(12) 0.0292(7) Uani 1 1 d . . . . .
H21 H 0.013297 0.856283 0.068614 0.035 Uiso 1 1 calc R U . . .
C22 C 0.0642(4) 0.6530(3) 0.05797(11) 0.0274(6) Uani 1 1 d . . . . .
C23 C 0.0687(4) 0.5259(3) 0.08403(11) 0.0305(6) Uani 1 1 d . . . . .
H23 H 0.100990 0.446446 0.065799 0.037 Uiso 1 1 calc R U . . .
C24 C 0.0257(4) 0.5156(3) 0.13708(12) 0.0280(6) Uani 1 1 d . . . . .
H24 H 0.029271 0.429963 0.154363 0.034 Uiso 1 1 calc R U . . .
C25 C 0.1131(4) 0.6655(4) 0.00068(12) 0.0380(8) Uani 1 1 d . . . . .
H25A H 0.025274 0.702004 -0.019581 0.057 Uiso 1 1 calc R U . . .
H25B H 0.142067 0.575210 -0.012671 0.057 Uiso 1 1 calc R U . . .
H25C H 0.203270 0.727324 -0.002179 0.057 Uiso 1 1 calc R U . . .

loop_
_atom_site_aniso_label
_atom_site_aniso_U_11
_atom_site_aniso_U_22
_atom_site_aniso_U_33
_atom_site_aniso_U_23
_atom_site_aniso_U_13
_atom_site_aniso_U_12
S1 0.0224(3) 0.0295(4) 0.0214(3) 0.0015(3) 0.0028(3) -0.0020(3)
O1 0.0334(11) 0.0294(11) 0.0293(10) 0.0060(9) 0.0053(8) 0.0005(9)
O2 0.0312(11) 0.0337(12) 0.0315(11) 0.0007(10) 0.0078(9) 0.0056(9)
N1 0.0270(12) 0.0294(13) 0.0249(11) -0.0002(11) -0.0011(10) 0.0002(10)
C1 0.0315(15) 0.0240(15) 0.0243(13) -0.0003(13) -0.0016(11) 0.0027(13)
C2 0.0308(15) 0.0268(16) 0.0335(15) 0.0004(13) 0.0024(13) 0.0012(13)
C3 0.0284(15) 0.0306(16) 0.0472(17) -0.0032(15) -0.0060(14) -0.0021(16)
C4 0.0400(18) 0.0387(19) 0.0358(16) -0.0055(15) -0.0117(14) 0.0051(15)
C5 0.0397(18) 0.043(2) 0.0251(15) 0.0004(14) -0.0031(13) 0.0083(15)
C6 0.0281(15) 0.0401(19) 0.0254(13) 0.0009(14) -0.0008(12) 0.0037(14)
C7 0.0295(14) 0.0302(16) 0.0217(12) 0.0004(12) 0.0000(11) -0.0004(14)
C8 0.0334(15) 0.0293(15) 0.0181(11) 0.0016(12) 0.0010(11) 0.0008(15)
C9 0.0275(14) 0.0276(15) 0.0219(12) 0.0015(12) 0.0001(11) 0.0014(14)
C10 0.0273(15) 0.040(2) 0.0206(12) 0.0006(13) 0.0033(11) 0.0042(14)
C11 0.0247(13) 0.0331(16) 0.0232(13) 0.0018(13) 0.0013(12) 0.0035(12)
C12 0.0221(13) 0.0362(18) 0.0201(12) -0.0004(13) -0.0025(10) -0.0022(13)
C13 0.0287(14) 0.0327(17) 0.0260(14) -0.0031(13) 0.0011(12) 0.0033(14)
C14 0.0379(17) 0.0317(16) 0.0280(14) 0.0012(13) 0.0022(13) -0.0019(15)
C15 0.0287(14) 0.0366(16) 0.0226(12) 0.0001(12) 0.0043(12) -0.0002(15)
C16 0.0316(16) 0.0358(17) 0.0258(13) -0.0028(13) 0.0062(12) 0.0031(14)
C17 0.0299(14) 0.0322(16) 0.0256(13) 0.0031(12) 0.0016(13) 0.0017(14)
C19 0.0202(13) 0.0269(14) 0.0236(12) 0.0005(12) 0.0005(10) -0.0024(12)
C20 0.0329(15) 0.0247(15) 0.0262(13) -0.0011(12) 0.0032(12) 0.0028(13)
C21 0.0340(16) 0.0268(16) 0.0268(14) 0.0044(12) 0.0014(12) -0.0011(13)
C22 0.0277(14) 0.0309(16) 0.0238(13) 0.0016(12) 0.0011(12) -0.0019(14)
C23 0.0388(17) 0.0264(15) 0.0264(13) -0.0037(12) 0.0028(14) 0.0029(15)
C24 0.0321(15) 0.0235(15) 0.0283(13) 0.0038(12) 0.0019(12) 0.0005(13)
C25 0.050(2) 0.0383(19) 0.0254(14) 0.0032(14) 0.0076(14) -0.0009(16)

_geom_special_details            
;
 All esds (except the esd in the dihedral angle between two l.s. planes)
 are estimated using the full covariance matrix.  The cell esds are taken
 into account individually in the estimation of esds in distances, angles
 and torsion angles; correlations between esds in cell parameters are only
 used when they are defined by crystal symmetry.  An approximate (isotropic)
 treatment of cell esds is used for estimating esds involving l.s. planes.
;
loop_
_geom_bond_atom_site_label_1
_geom_bond_atom_site_label_2
_geom_bond_distance
_geom_bond_site_symmetry_2
_geom_bond_publ_flag
S1 O1 1.434(2) . ?
S1 O2 1.441(2) . ?
S1 N1 1.631(3) . ?
S1 C19 1.771(3) . ?
N1 H1 0.98(5) . ?
N1 C11 1.476(4) . ?
C1 C2 1.404(4) . ?
C1 C6 1.399(4) . ?
C1 C7 1.461(4) . ?
C2 H2 0.9300 . ?
C2 C3 1.389(4) . ?
C3 H3 0.9300 . ?
C3 C4 1.389(5) . ?
C4 H4 0.9300 . ?
C4 C5 1.383(5) . ?
C5 H5 0.9300 . ?
C5 C6 1.382(4) . ?
C6 H6 0.9300 . ?
C7 H7 0.9300 . ?
C7 C8 1.341(4) . ?
C8 H8 0.9300 . ?
C8 C9 1.446(4) . ?
C9 H9 0.9300 . ?
C9 C10 1.336(4) . ?
C10 H10 0.9300 . ?
C10 C11 1.513(4) . ?
C11 H11 0.9800 . ?
C11 C12 1.521(4) . ?
C12 C13 1.390(4) . ?
C12 C17 1.385(4) . ?
C13 H13 0.9300 . ?
C13 C14 1.390(4) . ?
C14 H14 0.9300 . ?
C14 C15 1.383(4) . ?
C15 H15 0.9300 . ?
C15 C16 1.380(4) . ?
C16 H16 0.9300 . ?
C16 C17 1.393(4) . ?
C17 H17 0.9300 . ?
C19 C20 1.380(4) . ?
C19 C24 1.382(4) . ?
C20 H20 0.9300 . ?
C20 C21 1.390(4) . ?
C21 H21 0.9300 . ?
C21 C22 1.385(4) . ?
C22 C23 1.385(4) . ?
C22 C25 1.509(4) . ?
C23 H23 0.9300 . ?
C23 C24 1.391(4) . ?
C24 H24 0.9300 . ?
C25 H25A 0.9600 . ?
C25 H25B 0.9600 . ?
C25 H25C 0.9600 . ?

loop_
_geom_angle_atom_site_label_1
_geom_angle_atom_site_label_2
_geom_angle_atom_site_label_3
_geom_angle
_geom_angle_site_symmetry_1
_geom_angle_site_symmetry_3
_geom_angle_publ_flag
O1 S1 O2 119.50(13) . . ?
O1 S1 N1 108.54(13) . . ?
O1 S1 C19 107.74(13) . . ?
O2 S1 N1 104.53(13) . . ?
O2 S1 C19 108.04(13) . . ?
N1 S1 C19 108.02(13) . . ?
S1 N1 H1 112(3) . . ?
C11 N1 S1 119.0(2) . . ?
C11 N1 H1 117(3) . . ?
C2 C1 C7 118.6(3) . . ?
C6 C1 C2 117.8(3) . . ?
C6 C1 C7 123.6(3) . . ?
C1 C2 H2 119.5 . . ?
C3 C2 C1 120.9(3) . . ?
C3 C2 H2 119.5 . . ?
C2 C3 H3 119.9 . . ?
C4 C3 C2 120.3(3) . . ?
C4 C3 H3 119.9 . . ?
C3 C4 H4 120.4 . . ?
C5 C4 C3 119.2(3) . . ?
C5 C4 H4 120.4 . . ?
C4 C5 H5 119.5 . . ?
C6 C5 C4 120.9(3) . . ?
C6 C5 H5 119.5 . . ?
C1 C6 H6 119.6 . . ?
C5 C6 C1 120.9(3) . . ?
C5 C6 H6 119.6 . . ?
C1 C7 H7 116.5 . . ?
C8 C7 C1 126.9(3) . . ?
C8 C7 H7 116.5 . . ?
C7 C8 H8 118.8 . . ?
C7 C8 C9 122.5(3) . . ?
C9 C8 H8 118.8 . . ?
C8 C9 H9 118.1 . . ?
C10 C9 C8 123.7(3) . . ?
C10 C9 H9 118.1 . . ?
C9 C10 H10 117.1 . . ?
C9 C10 C11 125.8(3) . . ?
C11 C10 H10 117.1 . . ?
N1 C11 C10 107.7(2) . . ?
N1 C11 H11 107.1 . . ?
N1 C11 C12 115.0(2) . . ?
C10 C11 H11 107.1 . . ?
C10 C11 C12 112.3(2) . . ?
C12 C11 H11 107.1 . . ?
C13 C12 C11 123.4(3) . . ?
C17 C12 C11 117.3(3) . . ?
C17 C12 C13 119.3(3) . . ?
C12 C13 H13 120.0 . . ?
C12 C13 C14 120.0(3) . . ?
C14 C13 H13 120.0 . . ?
C13 C14 H14 119.8 . . ?
C15 C14 C13 120.5(3) . . ?
C15 C14 H14 119.8 . . ?
C14 C15 H15 120.2 . . ?
C16 C15 C14 119.7(3) . . ?
C16 C15 H15 120.2 . . ?
C15 C16 H16 120.0 . . ?
C15 C16 C17 120.1(3) . . ?
C17 C16 H16 120.0 . . ?
C12 C17 C16 120.5(3) . . ?
C12 C17 H17 119.8 . . ?
C16 C17 H17 119.8 . . ?
C20 C19 S1 118.6(2) . . ?
C20 C19 C24 121.2(2) . . ?
C24 C19 S1 120.1(2) . . ?
C19 C20 H20 120.5 . . ?
C19 C20 C21 118.9(3) . . ?
C21 C20 H20 120.5 . . ?
C20 C21 H21 119.4 . . ?
C22 C21 C20 121.1(3) . . ?
C22 C21 H21 119.4 . . ?
C21 C22 C23 118.8(2) . . ?
C21 C22 C25 119.9(3) . . ?
C23 C22 C25 121.2(3) . . ?
C22 C23 H23 119.6 . . ?
C22 C23 C24 120.9(3) . . ?
C24 C23 H23 119.6 . . ?
C19 C24 C23 119.1(3) . . ?
C19 C24 H24 120.5 . . ?
C23 C24 H24 120.5 . . ?
C22 C25 H25A 109.5 . . ?
C22 C25 H25B 109.5 . . ?
C22 C25 H25C 109.5 . . ?
H25A C25 H25B 109.5 . . ?
H25A C25 H25C 109.5 . . ?
H25B C25 H25C 109.5 . . ?

loop_
_geom_torsion_atom_site_label_1
_geom_torsion_atom_site_label_2
_geom_torsion_atom_site_label_3
_geom_torsion_atom_site_label_4
_geom_torsion
_geom_torsion_site_symmetry_1
_geom_torsion_site_symmetry_2
_geom_torsion_site_symmetry_3
_geom_torsion_site_symmetry_4
_geom_torsion_publ_flag
S1 N1 C11 C10 -149.3(2) . . . . ?
S1 N1 C11 C12 84.6(3) . . . . ?
S1 C19 C20 C21 176.4(2) . . . . ?
S1 C19 C24 C23 -176.7(2) . . . . ?
O1 S1 N1 C11 49.4(2) . . . . ?
O1 S1 C19 C20 162.1(2) . . . . ?
O1 S1 C19 C24 -21.1(3) . . . . ?
O2 S1 N1 C11 178.0(2) . . . . ?
O2 S1 C19 C20 31.7(3) . . . . ?
O2 S1 C19 C24 -151.5(2) . . . . ?
N1 S1 C19 C20 -80.8(2) . . . . ?
N1 S1 C19 C24 95.9(3) . . . . ?
N1 C11 C12 C13 33.3(4) . . . . ?
N1 C11 C12 C17 -149.7(3) . . . . ?
C1 C2 C3 C4 -0.9(5) . . . . ?
C1 C7 C8 C9 -174.4(3) . . . . ?
C2 C1 C6 C5 0.6(5) . . . . ?
C2 C1 C7 C8 -175.9(3) . . . . ?
C2 C3 C4 C5 0.9(5) . . . . ?
C3 C4 C5 C6 -0.1(6) . . . . ?
C4 C5 C6 C1 -0.6(5) . . . . ?
C6 C1 C2 C3 0.1(5) . . . . ?
C6 C1 C7 C8 6.0(5) . . . . ?
C7 C1 C2 C3 -178.0(3) . . . . ?
C7 C1 C6 C5 178.7(3) . . . . ?
C7 C8 C9 C10 173.3(3) . . . . ?
C8 C9 C10 C11 -172.3(3) . . . . ?
C9 C10 C11 N1 -130.9(4) . . . . ?
C9 C10 C11 C12 -3.3(5) . . . . ?
C10 C11 C12 C13 -90.3(3) . . . . ?
C10 C11 C12 C17 86.7(3) . . . . ?
C11 C12 C13 C14 177.7(3) . . . . ?
C11 C12 C17 C16 -176.8(3) . . . . ?
C12 C13 C14 C15 -1.3(5) . . . . ?
C13 C12 C17 C16 0.3(4) . . . . ?
C13 C14 C15 C16 0.8(5) . . . . ?
C14 C15 C16 C17 0.3(5) . . . . ?
C15 C16 C17 C12 -0.8(5) . . . . ?
C17 C12 C13 C14 0.8(4) . . . . ?
C19 S1 N1 C11 -67.1(2) . . . . ?
C19 C20 C21 C22 0.6(5) . . . . ?
C20 C19 C24 C23 0.0(5) . . . . ?
C20 C21 C22 C23 -0.4(5) . . . . ?
C20 C21 C22 C25 -179.4(3) . . . . ?
C21 C22 C23 C24 0.1(5) . . . . ?
C22 C23 C24 C19 0.1(5) . . . . ?
C24 C19 C20 C21 -0.4(4) . . . . ?
C25 C22 C23 C24 179.0(3) . . . . ?

_shelx_res_file                  
;
TITL 04-0817_a.res in P2(1)2(1)2(1)
    04-0817.res
    created by SHELXL-2017/1 at 09:06:17 on 28-Aug-2022
REM Old TITL 04-0817 in P2(1)2(1)2(1)
REM SHELXT solution in P2(1)2(1)2(1)
REM R1 0.083, Rweak 0.029, Alpha 0.002, Orientation as input
REM Flack x = 0.148 ( 0.010 ) from Parsons' quotients
REM Formula found by SHELXT: C14 O2 Cl
CELL 1.54184 8.3434 9.5869 25.257 90 90 90
ZERR 4 0.0002 0.0003 0.0006 0 0 0
LATT -1
SYMM 0.5-X,-Y,0.5+Z
SYMM -X,0.5+Y,0.5-Z
SYMM 0.5+X,0.5-Y,-Z
SFAC C H N O S
UNIT 96 92 4 8 4

L.S. 5
PLAN  10
SIZE 0.11 0.12 0.14
CONF
BOND $H
LIST 4
MORE -1
fmap 2
acta
REM <olex2.extras>
REM <HklSrc "%.\\04-0817.hkl">
REM </olex2.extras>

WGHT    0.039300    0.867300
FVAR       0.48236
S1    5   -0.067651    0.626089    0.232200    11.00000    0.02242    0.02952 =
         0.02143    0.00154    0.00281   -0.00203
O1    4   -0.102742    0.483539    0.244949    11.00000    0.03344    0.02936 =
         0.02927    0.00595    0.00532    0.00046
O2    4   -0.184322    0.732639    0.243696    11.00000    0.03119    0.03367 =
         0.03152    0.00069    0.00783    0.00561
N1    3    0.091693    0.673490    0.264990    11.00000    0.02698    0.02939 =
         0.02493   -0.00016   -0.00112    0.00015
H1    2    0.110023    0.773863    0.263342    11.00000    0.06605
C1    1    0.815570    0.625570    0.424468    11.00000    0.03155    0.02399 =
         0.02425   -0.00028   -0.00160    0.00273
C2    1    0.981169    0.650555    0.421518    11.00000    0.03076    0.02683 =
         0.03346    0.00043    0.00236    0.00122
AFIX  43
H2    2    1.026556    0.676678    0.389382    11.00000   -1.20000
AFIX   0
C3    1    1.078143    0.636809    0.465911    11.00000    0.02842    0.03060 =
         0.04717   -0.00320   -0.00604   -0.00208
AFIX  43
H3    2    1.187829    0.652497    0.463176    11.00000   -1.20000
AFIX   0
C4    1    1.012000    0.599739    0.514358    11.00000    0.03995    0.03869 =
         0.03581   -0.00552   -0.01170    0.00510
AFIX  43
H4    2    1.076523    0.591724    0.544229    11.00000   -1.20000
AFIX   0
C5    1    0.848993    0.574875    0.517662    11.00000    0.03968    0.04332 =
         0.02507    0.00043   -0.00310    0.00832
AFIX  43
H5    2    0.804140    0.549813    0.550000    11.00000   -1.20000
AFIX   0
C6    1    0.751840    0.586770    0.473551    11.00000    0.02807    0.04014 =
         0.02539    0.00087   -0.00079    0.00367
AFIX  43
H6    2    0.642690    0.568745    0.476539    11.00000   -1.20000
AFIX   0
C7    1    0.720174    0.637171    0.376160    11.00000    0.02949    0.03021 =
         0.02168    0.00036   -0.00004   -0.00037
AFIX  43
H7    2    0.776082    0.654894    0.345023    11.00000   -1.20000
AFIX   0
C8    1    0.560511    0.624975    0.371942    11.00000    0.03341    0.02933 =
         0.01813    0.00156    0.00097    0.00077
AFIX  43
H8    2    0.500011    0.615470    0.402656    11.00000   -1.20000
AFIX   0
C9    1    0.478936    0.626056    0.321415    11.00000    0.02749    0.02759 =
         0.02190    0.00153    0.00013    0.00141
AFIX  43
H9    2    0.538817    0.645535    0.291251    11.00000   -1.20000
AFIX   0
C10   1    0.322454    0.600666    0.315598    11.00000    0.02732    0.04028 =
         0.02059    0.00063    0.00333    0.00418
AFIX  43
H10   2    0.261709    0.592791    0.346327    11.00000   -1.20000
AFIX   0
C11   1    0.235288    0.583586    0.263462    11.00000    0.02468    0.03307 =
         0.02323    0.00183    0.00127    0.00347
AFIX  13
H11   2    0.197799    0.486818    0.261724    11.00000   -1.20000
AFIX   0
C12   1    0.344706    0.606775    0.216127    11.00000    0.02211    0.03622 =
         0.02013   -0.00041   -0.00249   -0.00216
C13   1    0.367342    0.736134    0.192409    11.00000    0.02871    0.03269 =
         0.02596   -0.00309    0.00110    0.00327
AFIX  43
H13   2    0.311187    0.813490    0.204638    11.00000   -1.20000
AFIX   0
C14   1    0.473897    0.749902    0.150414    11.00000    0.03789    0.03173 =
         0.02798    0.00119    0.00218   -0.00189
AFIX  43
H14   2    0.487109    0.836226    0.134193    11.00000   -1.20000
AFIX   0
C15   1    0.560363    0.636188    0.132592    11.00000    0.02870    0.03658 =
         0.02260    0.00012    0.00434   -0.00019
AFIX  43
H15   2    0.632437    0.646158    0.104760    11.00000   -1.20000
AFIX   0
C16   1    0.539185    0.507775    0.156313    11.00000    0.03156    0.03580 =
         0.02577   -0.00283    0.00624    0.00313
AFIX  43
H16   2    0.597430    0.431087    0.144553    11.00000   -1.20000
AFIX   0
C17   1    0.430688    0.492952    0.197837    11.00000    0.02985    0.03222 =
         0.02561    0.00312    0.00156    0.00171
AFIX  43
H17   2    0.415852    0.405990    0.213401    11.00000   -1.20000
AFIX   0
C19   1   -0.022342    0.634221    0.163759    11.00000    0.02018    0.02693 =
         0.02356    0.00054    0.00052   -0.00237
C20   1   -0.028269    0.762000    0.138676    11.00000    0.03295    0.02468 =
         0.02625   -0.00109    0.00322    0.00280
AFIX  43
H20   2   -0.061360    0.841207    0.156909    11.00000   -1.20000
AFIX   0
C21   1    0.016029    0.770399    0.085710    11.00000    0.03401    0.02678 =
         0.02680    0.00441    0.00137   -0.00113
AFIX  43
H21   2    0.013297    0.856283    0.068614    11.00000   -1.20000
AFIX   0
C22   1    0.064161    0.653025    0.057974    11.00000    0.02767    0.03087 =
         0.02375    0.00157    0.00112   -0.00189
C23   1    0.068731    0.525914    0.084030    11.00000    0.03880    0.02643 =
         0.02641   -0.00371    0.00285    0.00288
AFIX  43
H23   2    0.100990    0.446446    0.065799    11.00000   -1.20000
AFIX   0
C24   1    0.025724    0.515567    0.137082    11.00000    0.03212    0.02351 =
         0.02830    0.00381    0.00195    0.00054
AFIX  43
H24   2    0.029271    0.429963    0.154363    11.00000   -1.20000
AFIX   0
C25   1    0.113146    0.665527    0.000677    11.00000    0.05021    0.03831 =
         0.02543    0.00321    0.00763   -0.00094
AFIX 137
H25A  2    0.025274    0.702004   -0.019581    11.00000   -1.50000
H25B  2    0.142067    0.575210   -0.012671    11.00000   -1.50000
H25C  2    0.203270    0.727324   -0.002179    11.00000   -1.50000
AFIX   0
HKLF 4


REM  04-0817_a.res in P2(1)2(1)2(1)
REM R1 =  0.0376 for    3280 Fo > 4sig(Fo)  and  0.0387 for all    3382 data
REM    258 parameters refined using      0 restraints

END

WGHT      0.0393      0.8673

REM Highest difference peak  0.340,  deepest hole -0.449,  1-sigma level  0.054
Q1    1  -0.0901  0.7183  0.2609  11.00000  0.05    0.34
Q2    1   0.1079  0.5507  0.2619  11.00000  0.05    0.31
Q3    1  -0.2948  0.4725  0.2323  11.00000  0.05    0.18
Q4    1   0.0466  0.6172 -0.0289  11.00000  0.05    0.16
Q5    1   0.2419  0.6851  0.2624  11.00000  0.05    0.16
Q6    1   0.2423  0.6230 -0.0092  11.00000  0.05    0.15
Q7    1  -0.0440  0.3880  0.1474  11.00000  0.05    0.15
Q8    1   0.1329  0.4591  0.2494  11.00000  0.05    0.15
Q9    1   0.3190  0.3731  0.1788  11.00000  0.05    0.15
Q10   1   0.4916  0.5006  0.1789  11.00000  0.05    0.15
;
_shelx_res_checksum              16060
_shelx_hkl_file                  
;
   0   0   2 2502.24   75.13
   0   0   3    3.03    0.29
   0   0   4 1536.92   46.35
   0   0   5    0.82    0.31
   0   0   6  173.30    5.63
   0   0   7    0.07    0.35
   0   0   8 2648.25   79.98
   0   0   9    0.17    0.29
   0   0  10 1435.39   43.83
   0   0  11    1.30    0.42
   0   0  12  984.46   30.55
   0   0  13    0.45    0.40
   0   0  14   86.53    3.72
   0   0  15    2.00    0.55
   0   0  16  179.23    6.84
   0   0  17    0.51    0.54
   0   0  17    0.62    0.69
   0   0  18  518.33   18.32
   0   0  18  555.91   18.01
   0   0  19    1.00    0.65
   0   0  19    0.79    0.81
   0   0  20  182.14    7.79
   0   0  20  186.95    7.51
   0   0  21    0.22    0.86
   0   0  22   96.81    5.09
   0   0  23    0.60    0.87
   0   0  24   21.71    2.17
   0   0  24   22.62    2.20
   0   0  25   -0.07    0.80
   0   0  25    0.35    0.87
   0   0  26   82.74    4.34
   0   0  26   77.75    4.25
   0   0  27   -0.30    0.79
   0   0  27    0.19    0.75
   0   0  28  173.60    7.04
   0   0  29    0.39    0.69
   0   0  30   26.95    1.86
   0   0  31   -0.13    0.46
   0  -1   0    0.12    0.13
   0  -1  -1    4.02    0.32
   0  -1   2  250.14    7.84
   0  -1  -2  253.96    7.93
   0  -1  -3 1012.91   30.86
   0  -1   4  569.49   17.47
   0  -1   5   67.86    2.48
   0  -1   6   84.41    3.04
   0  -1   7    5.29    0.54
   0  -1   8   24.22    1.28
   0   1   9   33.58    1.65
   0  -1   9   35.73    1.70
   0  -1  10  196.00    6.56
   0   1  10  182.13    6.45
   0  -1  11  155.22    5.56
   0   1  11  151.10    5.47
   0  -1  12  600.21   18.95
   0   1  12  588.06   18.82
   0   1  13  681.16   21.91
   0  -1  13  708.55   22.12
   0   1  14  215.47    7.82
   0  -1  14  228.55    8.06
   0   1  15   14.62    1.27
   0  -1  15   14.54    1.37
   0  -1  16   12.09    1.28
   0   1  16   12.91    1.22
   0  -1  17    1.08    0.58
   0   1  17    1.58    0.79
   0   1  17    1.75    0.65
   0  -1  17    1.52    0.87
   0   1  18   17.15    1.75
   0  -1  18   18.86    1.88
   0   1  18   18.31    1.59
   0   1  19  100.38    4.93
   0   1  19  100.22    4.63
   0  -1  19  103.92    5.15
   0  -1  20   21.47    2.16
   0  -1  20   22.87    2.12
   0   1  20   20.28    2.02
   0   1  20   22.83    1.91
   0   1  21  294.67   11.41
   0  -1  21  310.43   11.54
   0  -1  21  301.15   11.61
   0  -1  22  215.89    9.01
   0  -1  22  213.94    8.88
   0   1  22  216.55    8.81
   0  -1  23    3.05    1.13
   0   1  23    4.69    1.20
   0  -1  23    3.43    1.10
   0  -1  24    2.38    1.01
   0  -1  24    2.52    1.07
   0   1  24    4.74    1.19
   0   1  25    1.29    0.91
   0  -1  25    1.74    1.03
   0  -1  25    1.47    0.92
   0  -1  26   75.78    4.15
   0   1  26   71.97    3.97
   0   1  26   70.06    3.91
   0  -1  27    4.11    1.06
   0   1  27    2.70    0.93
   0   1  27    3.85    1.04
   0   1  28    2.82    0.93
   0   1  28    1.96    0.76
   0  -1  28    2.04    0.88
   0  -1  29    0.54    0.66
   0   1  29    0.79    0.68
   0  -1  30    4.06    0.84
   0   1  30    4.75    0.85
   0  -1  31   18.20    1.34
   0   1  31   17.67    1.30
   0  -2   0    3.84    0.40
   0  -2   0    4.07    0.51
   0  -2  -1 9930.51  299.23
   0  -2  -1 9999.00  299.26
   0  -2  -2    1.98    0.45
   0   2   2    1.84    0.18
   0  -2  -2    1.30    0.57
   0  -2   3    7.97    0.67
   0  -2  -3    7.99    0.79
   0  -2  -4  129.89    4.84
   0  -2   4  136.72    4.65
   0  -2   5  595.44   18.53
   0  -2   6   40.68    1.84
   0  -2   7  320.78   10.40
   0  -2   8    5.70    0.64
   0  -2   9  173.25    6.10
   0  -2  10    2.10    0.48
   0  -2  11  241.45    8.29
   0   2  12    4.78    0.76
   0  -2  12    4.10    0.64
   0   2  13   13.95    1.20
   0  -2  13   13.37    1.17
   0  -2  14   15.01    1.29
   0   2  14   15.68    1.32
   0   2  15   82.57    3.71
   0  -2  16   30.13    2.37
   0  -2  16   31.49    2.29
   0   2  16   30.25    1.99
   0   2  17    0.71    0.70
   0  -2  17    1.46    0.84
   0  -2  17    1.08    0.73
   0   2  17    0.49    0.54
   0  -2  18    7.64    1.38
   0   2  18    7.14    1.04
   0  -2  18    6.47    1.22
   0   2  18    5.25    1.10
   0   2  19  142.64    6.08
   0  -2  19  153.12    6.86
   0   2  19  146.82    6.42
   0  -2  19  151.97    6.67
   0  -2  20    9.30    1.57
   0   2  20   11.73    1.58
   0  -2  20   10.11    1.56
   0  -2  21  723.95   24.22
   0  -2  21  713.64   24.38
   0   2  21  708.33   23.87
   0   2  22   43.61    3.07
   0  -2  22   45.03    3.29
   0  -2  22   42.59    3.23
   0  -2  23    5.46    1.34
   0   2  23    5.03    1.23
   0   2  24    0.20    0.79
   0  -2  24    1.38    0.95
   0   2  25   99.57    4.85
   0  -2  25   96.05    5.07
   0  -2  26   13.23    1.71
   0   2  26   11.74    1.46
   0   2  27   55.83    3.16
   0  -2  27   52.96    3.29
   0   2  27   48.22    2.87
   0  -2  28    5.96    1.14
   0   2  28    5.15    1.02
   0   2  29  124.18    5.10
   0  -2  29  121.79    5.25
   0  -2  30    1.69    0.66
   0   2  30    1.42    0.59
   0  -3   0    1.01    0.47
   0  -3   1 2970.84   90.31
   0  -3  -1 3023.01   90.33
   0  -3  -1 2962.25   90.06
   0  -3  -2 2173.61   63.50
   0  -3  -2 2090.23   63.46
   0   3   2 2069.35   62.65
   0  -3  -3    3.83    0.77
   0  -3  -3    3.63    0.67
   0  -3   4   56.20    2.48
   0  -3  -4   51.24    2.86
   0  -3  -4   52.40    2.60
   0  -3  -5  165.82    6.36
   0  -3   5  176.30    6.16
   0  -3   6   89.93    3.71
   0  -3  -6   90.89    4.08
   0  -3   7  354.48   11.77
   0  -3   8    8.06    0.93
   0  -3   9   54.80    2.70
   0  -3  10  102.61    4.32
   0  -3  11  223.21    8.14
   0  -3  12   89.20    4.01
   0  -3  13  107.32    4.70
   0  -3  14   11.57    1.26
   0   3  14   10.22    1.15
   0   3  15   63.46    3.21
   0  -3  15   61.91    3.54
   0  -3  15   68.02    3.47
   0  -3  15   67.50    3.79
   0   3  16  291.43   10.36
   0  -3  16  297.11   11.24
   0  -3  16  294.90   11.04
   0  -3  17   80.65    4.36
   0   3  17   83.35    3.95
   0  -3  17   79.68    4.47
   0   3  18   -0.05    0.67
   0  -3  18    1.30    0.89
   0  -3  18    0.15    0.87
   0   3  19  271.56   10.18
   0  -3  19  263.56   10.54
   0   3  20  105.09    4.99
   0  -3  20  105.88    5.40
   0  -3  21    3.25    1.21
   0   3  21    5.08    1.18
   0  -3  22   80.48    4.74
   0   3  22   84.34    4.42
   0   3  23   41.42    2.90
   0  -3  23   47.31    3.37
   0  -3  24   29.09    2.61
   0   3  24   29.04    2.30
   0   3  25    0.17    0.71
   0  -3  25    1.71    1.02
   0  -3  26    6.04    1.30
   0  -3  27    0.12    0.75
   0  -3  28   12.21    1.45
   0   3  28   11.92    1.31
   0   3  29    2.08    0.68
   0  -3  29    2.29    0.79
   0   3  30   14.08    1.12
   0  -3  30   11.98    1.16
   0  -4   0 1759.29   54.08
   0  -4  -1   88.11    3.82
   0  -4   1   89.89    3.82
   0  -4   2  287.18    9.55
   0  -4  -2  269.69    9.14
   0  -4  -2  272.06    9.59
   0  -4  -3   16.07    1.41
   0  -4  -3   13.28    1.15
   0  -4  -4  288.09    9.92
   0  -4  -4  269.51    9.85
   0  -4  -5  260.44    9.83
   0  -4  -5  269.26    9.66
   0  -4   5  265.95    9.31
   0  -4   6    1.91    0.59
   0  -4  -6    2.40    0.83
   0  -4  -6    1.45    0.85
   0  -4   7    3.13    0.67
   0  -4  -7    3.66    1.09
   0  -4  -8    2.75    1.11
   0  -4   8    1.54    0.57
   0  -4   9  127.97    5.24
   0  -4  -9  113.78    6.28
   0  -4 -10   23.09    2.61
   0  -4  10   26.18    1.92
   0  -4 -11   13.06    2.10
   0  -4  11   14.36    1.45
   0  -4  12  103.62    4.66
   0  -4 -12   85.54    5.80
   0  -4 -13   11.35    2.08
   0  -4  13   11.84    1.40
   0  -4  13   12.21    1.49
   0   4  14    1.35    0.82
   0  -4  14    1.75    0.68
   0  -4  14    1.42    0.81
   0  -4 -14    1.59    1.25
   0  -4 -15   37.57    3.98
   0   4  15   42.95    2.61
   0  -4  15   42.32    3.00
   0   4  15   44.31    2.70
   0  -4  15   43.33    2.82
   0  -4  16    0.73    0.93
   0  -4 -16    0.66    1.33
   0   4  16    0.70    0.77
   0   4  16    0.94    0.85
   0   4  17   29.93    2.20
   0  -4  17   28.91    2.57
   0  -4 -17   24.09    3.40
   0  -4  18  524.62   18.05
   0  -4 -18  464.03   20.43
   0  -4 -19   17.66    3.07
   0  -4  19   23.76    2.43
   0  -4  20 1082.74   34.96
   0   4  20 1043.35   34.08
   0  -4  21   68.36    4.36
   0   4  21   72.56    3.99
   0   4  22  119.74    5.54
   0  -4  22  122.57    6.21
   0  -4  23    0.50    0.98
   0  -4  24   30.88    2.68
   0  -4  25    6.08    1.34
   0  -4  26   21.70    2.07
   0  -4  27    7.82    1.26
   0  -4  27    6.67    1.03
   0  -4  28   44.98    2.69
   0  -4  29    2.51    0.73
   0   4  29    2.24    0.61
   0  -5   0    0.10    0.44
   0  -5  -1  161.58    6.48
   0  -5   1  160.34    6.39
   0  -5   2  284.62   10.32
   0  -5  -2  291.03   10.46
   0  -5   3  302.63   10.87
   0  -5  -3  308.86   11.07
   0  -5  -4    5.94    1.09
   0  -5   5  465.36   16.09
   0  -5  -5  492.57   16.59
   0  -5   6   19.78    1.73
   0  -5  -6   19.50    1.97
   0  -5   7    1.76    0.71
   0  -5   8  108.65    5.06
   0  -5   9   72.81    3.87
   0  -5  10  242.13    9.66
   0  -5  10  260.84    9.69
   0  -5  11  104.34    4.93
   0  -5  11   92.71    4.85
   0  -5  12  117.27    5.65
   0   5  12  126.84    5.25
   0  -5  12  117.82    5.76
   0   5  13   44.62    2.75
   0  -5  13   49.45    3.36
   0  -5  13   50.35    3.24
   0   5  14  211.78    8.07
   0  -5  14  207.71    8.64
   0  -5  14  209.31    8.85
   0  -5  15  106.94    5.30
   0   5  15   97.97    4.70
   0  -5  15  102.86    5.42
   0   5  16   41.96    2.76
   0   5  16   41.42    2.72
   0  -5  16   37.87    3.14
   0  -5  17  264.37   10.81
   0  -5  18    1.01    1.09
   0  -5  19   96.56    5.50
   0  -5  20   56.59    3.98
   0  -5  21    5.17    1.38
   0  -5  22    8.45    1.41
   0  -5  22    5.85    1.46
   0  -5  23   45.21    3.38
   0  -5  23   50.72    3.16
   0  -5  24   48.23    2.94
   0  -5  24   44.45    3.26
   0  -5  25   12.88    1.43
   0  -5  25   12.76    1.65
   0  -5  26    1.00    0.87
   0  -5  26    0.12    0.61
   0  -5  27   36.82    2.40
   0   5  28    2.82    0.62
   0  -6   0   10.66    1.45
   0  -6  -1 1173.68   37.76
   0  -6   1 1177.27   37.63
   0  -6  -2    3.82    1.04
   0  -6   2    3.61    0.92
   0  -6   3    1.69    0.71
   0  -6  -3    1.24    0.77
   0  -6   4   48.91    3.16
   0  -6  -4   52.81    3.42
   0  -6   5   65.67    3.65
   0  -6  -5   63.35    3.98
   0  -6  -5   62.27    4.38
   0  -6  -6   83.20    5.40
   0  -6   6   87.37    4.40
   0  -6  -6   87.49    5.03
   0  -6   6   88.64    4.59
   0  -6   7   19.79    1.99
   0  -6   7   21.53    1.98
   0  -6   8    1.01    0.77
   0  -6   8    1.28    0.78
   0  -6   9   52.80    3.46
   0  -6   9   49.44    3.19
   0  -6  10   23.54    2.25
   0  -6  10   19.22    2.14
   0  -6  10   21.62    2.07
   0  -6  11    7.25    1.46
   0  -6  11    9.91    1.51
   0   6  11    9.76    1.39
   0  -6  11    7.74    1.38
   0  -6  12    3.25    1.10
   0  -6  12    3.54    1.15
   0  -6  12    2.94    1.19
   0   6  12    2.48    1.01
   0   6  13    5.89    1.23
   0  -6  13    4.99    1.24
   0  -6  13    4.47    1.37
   0  -6  13    5.76    1.27
   0  -6  14   15.49    1.93
   0   6  14   12.85    1.62
   0  -6  14   13.94    1.80
   0  -6  14   12.99    2.04
   0  -6  15    2.94    1.28
   0  -6  15    3.76    1.14
   0   6  15    2.49    1.07
   0  -6  15    2.51    0.95
   0  -6  16   41.19    3.46
   0  -6  16   44.28    3.21
   0  -6  17    1.46    1.33
   0  -6  17    0.78    0.91
   0  -6  18   48.01    3.32
   0  -6  18   42.27    3.53
   0  -6  19  127.30    6.50
   0  -6  19  119.35    5.90
   0  -6  20   14.40    2.07
   0  -6  20   14.22    1.79
   0  -6  21  247.20    9.56
   0  -6  21  236.09   10.05
   0  -6  22    2.12    0.96
   0  -6  22    1.06    1.07
   0  -6  23    4.71    1.03
   0  -6  23    3.66    1.15
   0  -6  24   74.80    3.67
   0  -6  25    6.83    1.00
   0  -7   0    0.34    1.03
   0  -7   0    0.25    1.09
   0  -7   0    0.09    0.71
   0  -7   1   71.85    4.46
   0  -7   1   82.74    4.70
   0  -7  -1   71.42    4.58
   0  -7  -1   75.43    4.53
   0  -7   1   73.02    4.45
   0  -7   2   31.08    2.79
   0  -7  -2   31.03    2.79
   0  -7   2   29.75    2.69
   0  -7   2   34.61    2.86
   0  -7  -2   30.90    2.92
   0  -7  -3  165.74    7.74
   0  -7   3  157.76    7.31
   0  -7  -3  155.78    7.90
   0  -7   3  175.08    7.71
   0  -7   3  169.26    7.50
   0  -7   4  119.01    5.99
   0  -7   4  110.86    5.70
   0  -7  -4  120.29    6.30
   0  -7   4  116.58    5.86
   0  -7  -4  115.17    6.54
   0  -7  -5   20.79    2.85
   0  -7  -5   23.17    2.56
   0  -7   5   22.35    2.37
   0  -7   5   21.68    2.24
   0  -7   5   22.36    2.29
   0  -7  -6    1.68    1.48
   0  -7   6    3.53    1.37
   0  -7   6    3.44    1.20
   0  -7   7  145.44    6.76
   0  -7   7  150.91    7.09
   0  -7  -7  135.10    8.01
   0  -7   8   16.76    2.05
   0  -7   8   14.62    1.87
   0  -7   9   73.74    4.59
   0  -7   9   75.12    4.39
   0  -7  10   31.91    2.85
   0   7  10   27.90    2.35
   0  -7  10   31.98    2.72
   0  -7  11  263.11   11.16
   0  -7  11  271.33   10.80
   0   7  11  276.78   10.14
   0  -7  12  202.88    8.98
   0  -7  12  202.51    8.60
   0   7  12  191.18    7.78
   0  -7  13  129.63    6.34
   0  -7  14   89.86    4.98
   0  -7  15  126.74    6.24
   0  -7  16   51.85    3.56
   0  -7  17    7.93    1.47
   0  -7  18    2.60    1.06
   0  -7  19    3.50    1.14
   0  -7  20   47.15    3.08
   0  -7  21   60.18    3.41
   0  -7  22   85.80    4.11
   0  -7  23   54.29    2.85
   0  -8   0 1719.29   54.00
   0  -8   0 1618.99   53.72
   0  -8  -1   12.67    2.50
   0  -8   1   13.04    2.35
   0  -8   1   12.86    2.08
   0  -8  -1    9.98    1.99
   0  -8  -2  359.73   14.24
   0  -8   2  354.61   14.10
   0  -8  -2  350.62   14.38
   0  -8   2  348.41   13.82
   0  -8  -3  434.77   16.82
   0  -8   3  416.67   16.10
   0  -8   3  460.19   16.76
   0  -8  -3  424.00   17.06
   0  -8   4   36.27    3.18
   0  -8   4   37.95    3.32
   0  -8  -4   34.48    3.73
   0  -8   5   13.46    2.07
   0  -8  -5   10.33    2.32
   0  -8   5   10.29    1.81
   0  -8   6   15.13    2.22
   0  -8   6   18.93    2.20
   0  -8  -6   13.76    2.62
   0  -8  -7    0.15    1.59
   0  -8   7    0.09    0.97
   0  -8   8   19.88    2.29
   0  -8  -8   19.05    3.08
   0   8   9    0.91    0.91
   0  -8   9    1.58    1.11
   0   8  10  105.28    4.90
   0  -8  10  105.24    5.63
   0  -8  11    5.18    1.36
   0  -8  12    5.95    1.42
   0  -8  13   18.12    2.13
   0  -8  14    9.53    1.63
   0  -8  15   97.59    5.14
   0  -8  16   11.36    1.66
   0  -8  17    2.35    1.04
   0  -8  18   38.52    2.74
   0  -8  19    9.82    1.40
   0  -8  20   28.67    2.09
   0  -8  21   16.77    1.48
   0  -9   0    0.81    1.37
   0  -9  -1   56.30    4.45
   0  -9   1   64.02    4.56
   0  -9   2    0.21    1.19
   0  -9  -2    0.88    1.35
   0  -9   3   44.77    3.69
   0  -9  -3   42.24    3.98
   0  -9  -4   96.07    6.41
   0  -9   4  112.65    6.04
   0  -9  -5   49.60    4.49
   0  -9   5   50.35    3.83
   0  -9   6   55.56    3.97
   0  -9  -6   51.10    4.57
   0  -9   7    3.62    1.37
   0  -9   8   58.84    3.99
   0  -9   9   15.09    2.00
   0  -9  10  102.14    5.47
   0  -9  11   68.67    4.20
   0  -9  12   75.22    4.40
   0  -9  13  158.49    7.10
   0  -9  14   78.86    4.34
   0  -9  15   53.11    3.30
   0  -9  16   26.52    2.16
   0  -9  17    3.13    0.95
   0  -9  18    3.06    0.87
   0 -10   0   23.88    2.83
   0 -10  -1  134.61    7.18
   0 -10   1  133.69    7.05
   0 -10  -2   13.74    2.37
   0 -10   2   17.08    2.42
   0 -10   3    1.91    1.35
   0 -10  -3    2.08    1.47
   0 -10  -4   22.63    2.84
   0 -10   4   30.38    2.89
   0 -10   5    2.05    1.27
   0 -10   6   10.75    1.79
   0 -10   7    0.51    0.97
   0 -10   8   -0.24    0.92
   0 -10   9    7.24    1.48
   0 -10  10   21.53    2.16
   0 -10  11    0.07    0.87
   0 -10  12    0.81    0.85
   0 -10  13    1.70    0.90
   0 -10  14    3.69    1.01
   0 -10  15    1.99    0.83
   0 -11   0   -0.08    1.05
   0 -11   1    2.19    1.21
   0 -11   2   16.43    2.06
   0 -11   3    0.39    1.02
   0 -11   4   31.76    2.68
   0 -11   5    0.36    0.96
   0 -11   6   40.94    2.93
   0 -11   7   26.65    2.28
   0 -11   8   21.09    1.96
   0 -11   9   33.01    2.36
   1   0   0    0.33    0.25
   1   0  -1  945.41   29.12
  -1   0   1  954.73   28.72
   1   0  -2  305.26   10.02
  -1   0   2  307.81    9.46
   1   0   3    3.01    0.20
   1   0  -3    3.12    0.72
  -1   0   3    3.29    0.37
  -1   0   4  562.91   16.54
   1   0   4  555.79   16.32
   1   0   4  514.07   16.27
   1   0   5 6390.85  191.77
   1   0   5 6398.12  191.87
   1   0   6   87.84    2.93
   1   0   6   85.44    2.78
   1   0   7 3735.64  112.35
   1   0   7 3750.65  112.54
   1   0   8   13.69    0.78
   1   0   8   12.71    0.62
   1   0   9  198.19    6.45
  -1   0   9  196.90    6.90
  -1   0  10  344.58   10.76
   1   0  10  314.48   10.48
  -1   0  11 3215.91   98.27
   1   0  11 3265.49   98.04
   1   0  12  219.20    7.86
  -1   0  12  253.50    8.19
  -1   0  13  138.52    5.35
   1   0  13  140.24    5.18
   1   0  14  720.99   22.75
  -1   0  14  717.81   22.98
   1   0  15    3.46    0.70
  -1   0  15    4.03    0.80
  -1   0  16  754.77   25.10
   1   0  16  806.01   24.94
   1   0  17   19.26    1.84
  -1   0  17   20.80    1.74
  -1   0  18  215.42    8.18
   1   0  18  196.17    8.32
  -1   0  18  213.43    8.28
  -1   0  19   10.81    1.37
  -1   0  19    9.75    1.40
   1   0  19    9.00    1.46
  -1   0  20  222.99    8.58
  -1   0  20  216.60    8.65
   1   0  20  200.18    8.62
   1   0  21  194.67    8.16
  -1   0  21  185.28    7.88
  -1   0  21  188.15    7.86
   1   0  22  315.16   12.02
  -1   0  22  311.20   11.78
   1   0  23    0.70    0.90
  -1   0  23    0.91    0.84
  -1   0  23    1.15    0.91
   1   0  23    0.77    0.90
   1   0  24   11.79    1.68
   1   0  24   11.99    1.63
  -1   0  24   12.06    1.57
  -1   0  24   12.93    1.68
  -1   0  25   41.72    2.99
   1   0  25   41.80    2.95
   1   0  25   41.68    3.03
  -1   0  26   15.02    1.72
   1   0  26   13.27    1.69
   1   0  26   13.83    1.67
  -1   0  27   33.58    2.47
   1   0  27   33.61    2.47
   1   0  27   32.33    2.48
   1   0  28   17.86    1.73
  -1   0  28   21.09    1.86
   1   0  28   18.97    1.76
  -1   0  29   44.75    2.71
   1   0  29   51.02    2.79
  -1   0  30   30.21    1.94
   1   0  30   29.09    1.90
   1  -1  30    5.53    0.88
  -1   1  30    5.59    0.88
  -1   1  29   15.73    1.48
   1  -1  29   12.86    1.39
   1  -1  28   28.81    2.18
  -1   1  28   29.03    2.17
   1  -1  27    4.32    1.10
  -1   1  27    4.71    1.08
  -1   1  26   26.13    2.24
   1  -1  26   29.27    2.38
   1  -1  26   28.90    2.44
   1  -1  25    2.74    1.05
   1  -1  25    2.62    1.07
   1  -1  24   44.12    3.12
   1  -1  24   46.80    3.33
   1  -1  23   56.91    3.78
   1  -1  23   57.39    3.65
   1  -1  22   72.59    4.35
   1  -1  22   76.98    4.30
   1  -1  21  101.90    5.34
   1  -1  21  102.89    5.16
  -1   1  21  103.76    4.98
   1  -1  20   52.70    3.49
  -1   1  20   48.49    3.06
   1  -1  20   52.89    3.32
  -1   1  19  116.40    5.33
   1  -1  19  124.11    5.83
  -1   1  18  192.47    7.62
   1  -1  18  201.92    8.19
   1  -1  17  442.73   15.03
  -1   1  17  408.71   14.40
  -1   1  16   78.98    3.86
   1  -1  16   91.53    4.36
  -1   1  15   71.67    3.44
  -1   1  14   85.99    3.78
  -1   1  13  101.80    4.19
  -1   1  12   22.51    1.50
  -1   1  11  112.13    4.32
  -1   1  10  161.50    5.72
   1  -1  10  158.13    5.45
   1  -1   9  320.44   10.10
  -1   1   9  309.00   10.31
   1  -1   8  461.97   14.43
   1  -1   7  617.45   19.06
   1  -1   6   27.41    1.26
   1  -1   5  100.36    3.46
   1  -1   4   34.85    1.47
   1   1  -3  566.69   18.14
   1  -1   3  587.37   17.82
  -1  -1  -3  578.54   17.51
   1  -1   2  547.12   16.69
   1   1  -2  532.29   16.71
   1  -1   1   11.06    0.75
   1  -1   0   58.24    2.03
   1  -1   0   54.98    2.28
   1   1   1   13.20    0.88
   1  -1  -1   15.50    1.05
   1  -1  -1   14.87    0.73
  -1  -1   2  574.71   17.48
   1   1   2  563.80   17.68
   1  -1  -2  579.68   18.23
   1  -1  -3  549.31   18.44
  -1  -1   3  580.35   17.46
   1   1   3  562.63   17.59
   1  -1  -4   37.95    2.41
  -1  -1   4   40.57    1.63
  -1  -1   5  103.60    3.63
   1   1   7  639.97   19.65
   1   1   8  402.45   12.60
  -1  -1   9  375.39   12.10
   1   1   9  373.45   11.82
   1   1  10  142.02    5.00
  -1  -1  10  148.05    5.30
  -1  -1  11  123.35    4.81
   1   1  11  128.22    4.55
  -1  -1  12   22.78    1.55
   1   1  12   23.51    1.38
  -1  -1  13   96.83    4.21
   1   1  13  103.64    3.97
  -1  -1  14   77.91    3.72
   1   1  14   86.60    3.48
   1   1  15   82.17    3.39
  -1  -1  15   69.39    3.57
   1   1  16  103.00    4.17
   1   1  16   96.27    4.55
  -1  -1  16   92.33    4.45
   1   1  17  421.04   14.90
  -1  -1  17  435.62   14.88
  -1  -1  17  430.34   14.98
  -1  -1  18  189.56    7.74
   1   1  18  188.28    7.68
  -1  -1  18  184.03    7.58
   1   1  19  118.36    5.64
  -1  -1  19  118.97    5.63
   1   1  20   64.94    3.81
  -1  -1  20   62.73    3.78
  -1  -1  20   65.55    3.82
  -1  -1  21  100.07    5.06
   1  -1 -21   86.21    7.13
  -1  -1  21   99.98    5.09
   1   1  21   93.62    4.97
  -1  -1  22   56.84    3.72
  -1  -1  22   58.48    3.74
  -1  -1  23   60.20    3.78
   1   1  23   63.68    3.87
  -1  -1  23   58.84    3.72
  -1  -1  24   53.53    3.50
   1   1  24   50.11    3.41
   1   1  25    4.51    1.16
  -1  -1  25    3.88    1.12
   1   1  26   24.81    2.17
   1   1  26   24.44    2.12
  -1  -1  26   21.49    2.10
   1   1  27    7.19    1.23
   1   1  27    5.83    1.15
  -1  -1  27    5.36    1.18
   1   1  28   29.84    2.15
   1   1  28   25.82    2.03
  -1  -1  28   29.06    2.20
   1   1  29   14.01    1.40
  -1  -1  29   13.55    1.42
   1   1  29   13.61    1.36
  -1  -1  30    5.21    0.90
   1   1  30    5.52    0.87
  -1   2  30   68.27    3.06
   1  -2  30   65.66    3.11
   1  -2  29   12.13    1.34
  -1   2  29   14.45    1.34
   1  -2  28  110.65    5.06
  -1   2  28  116.08    4.99
  -1   2  27    8.02    1.25
   1  -2  27    8.69    1.34
   1  -2  26  193.98    8.02
   1  -2  25    4.60    1.18
   1  -2  24   77.27    4.49
   1  -2  24   75.81    4.35
   1  -2  23   31.73    2.69
   1  -2  23   31.39    2.75
   1  -2  22   15.52    1.91
   1  -2  22   17.84    2.10
   1  -2  21  253.30   10.27
   1  -2  21  255.41   10.12
  -1   2  21  252.05    9.68
   1  -2  20    9.45    1.61
  -1   2  20    8.44    1.28
   1  -2  20    9.68    1.50
   1  -2  19   63.15    3.99
   1  -2  19   64.58    3.85
  -1   2  19   69.19    3.61
   1  -2  18   79.66    4.20
  -1   2  18   79.51    3.95
   1  -2  18   77.56    4.39
  -1   2  17  122.87    5.24
   1  -2  17  120.45    5.50
  -1   2  16   84.72    4.01
   1  -2  16   87.44    4.23
  -1   2  15  381.95   13.01
  -1   2  14   23.77    1.71
  -1   2  13   24.48    1.68
   1  -2  12  466.17   14.79
  -1   2  12  440.98   14.87
   1  -2  11   77.86    3.31
   1  -2  10  191.54    6.73
   1  -2   9   23.48    1.42
   1  -2   8  117.01    4.35
   1  -2   7  256.23    8.53
   1  -2   6  431.11   13.74
   1  -2   5  194.86    6.78
  -1  -2  -5  207.18    6.66
  -1  -2  -4 3152.95   95.32
   1  -2   4 3180.61   95.61
   1   2  -3  494.03   15.48
   1  -2   3  515.12   15.86
  -1  -2  -3  504.98   15.54
  -1  -2  -2  363.24   11.25
   1  -2   2  352.74   11.52
   1  -2   1  784.61   23.95
  -1  -2  -1  762.82   23.62
   1  -2   0 2087.35   65.73
  -1  -2   0 2207.40   65.35
   1  -2  -1  786.74   24.58
   1   2   2  360.93   11.52
   1  -2  -2  363.62   11.94
   1  -2  -2  359.84   12.02
   1  -2  -3  488.87   16.21
   1   2   3  521.57   15.61
   1  -2  -3  493.90   15.10
   1  -2  -3  525.61   16.57
   1   2   4 3143.28   94.96
   1  -2  -4 3166.57   96.25
   1  -2  -5  194.60    7.78
   1  -2  -6  400.78   14.37
   1  -2  -7  254.69    9.97
   1   2  11   78.72    3.20
   1   2  12  461.79   14.84
   1   2  13   19.36    1.31
   1   2  14   29.46    1.73
   1   2  15  395.18   13.08
  -1  -2  16   87.57    4.31
  -1  -2  16   84.69    4.34
  -1  -2  17  132.01    6.03
  -1  -2  17  135.51    6.00
   1  -2 -18   68.14    5.90
  -1  -2  18   72.82    4.13
  -1  -2  18   79.07    4.19
   1   2  19   61.32    3.72
  -1  -2  19   67.65    4.02
  -1  -2  19   75.27    4.11
   1   2  20   15.56    1.77
  -1  -2  20   14.38    1.82
   1   2  21  248.10    9.88
  -1  -2  21  254.78   10.11
  -1  -2  22   13.47    1.77
   1   2  22   12.71    1.71
  -1  -2  23   37.08    2.90
   1   2  23   32.19    2.65
  -1  -2  24   81.52    4.57
   1   2  24   77.22    4.36
   1   2  25    2.94    1.10
  -1  -2  25    3.09    1.02
  -1  -2  26  186.55    7.80
   1   2  26  183.35    7.55
   1   2  27    9.11    1.27
   1   2  27   10.98    1.37
  -1  -2  27   11.10    1.49
   1   2  28  123.32    5.16
   1   2  28  118.03    5.06
  -1  -2  28  117.18    5.28
   1   2  29   15.24    1.40
   1   2  29   15.96    1.36
  -1  -2  29   15.87    1.51
  -1  -2  30   64.67    3.16
   1   2  30   72.66    3.11
   1  -3  29   43.21    2.51
  -1   3  29   48.22    2.47
  -1   3  28   40.77    2.37
   1  -3  28   35.00    2.42
   1  -3  27   24.52    2.08
   1  -3  26    8.56    1.39
   1  -3  25   27.71    2.43
   1  -3  24    4.56    1.22
   1  -3  23   49.44    3.46
   1  -3  22   97.74    5.22
   1  -3  21   22.04    2.29
   1  -3  20   67.33    4.16
  -1   3  20   73.70    3.86
   1  -3  19  133.41    6.30
  -1   3  19  133.27    5.83
  -1   3  18  153.24    6.55
   1  -3  18  171.44    7.19
  -1   3  17  293.66   10.72
   1  -3  17  297.84   11.19
   1  -3  16   82.91    4.41
  -1   3  16   74.60    3.81
   1  -3  16   81.68    4.21
   1  -3  15   48.82    3.00
   1  -3  15   51.78    3.21
  -1   3  15   44.97    2.74
  -1   3  14   94.95    4.29
   1  -3  13   55.71    2.95
   1  -3  12   35.51    2.16
   1  -3  11   67.55    3.23
   1  -3  10   48.41    2.52
   1  -3   9   67.41    3.13
   1  -3   8   63.55    2.97
   1  -3   7   78.18    3.40
   1  -3   6  361.80   12.39
  -1  -3  -6  389.06   12.44
   1  -3   5 1132.37   35.80
  -1  -3  -5 1176.02   35.68
  -1  -3  -4 1045.30   32.81
   1  -3   4 1094.99   33.13
   1  -3   3  716.80   22.35
  -1  -3  -3  700.96   22.07
   1  -3   2  224.66    8.05
  -1  -3  -2  236.29    7.73
   1  -3   1  137.54    4.89
  -1  -3  -1  138.82    4.57
  -1  -3   0   14.94    1.01
  -1  -3   1  132.32    4.76
   1  -3  -1  127.30    5.07
   1  -3  -1  131.83    4.96
  -1  -3   2  231.88    7.57
   1   3   2  217.51    7.45
   1  -3  -2  223.52    7.95
   1  -3  -2  214.56    7.97
   1  -3  -3  728.53   23.92
  -1  -3   3  767.50   23.33
   1  -3  -3  716.79   23.89
   1   3   3  754.30   23.09
   1  -3  -4 1065.33   32.84
   1   3   4 1027.55   31.45
   1  -3  -4  998.92   32.56
   1  -3  -5 1211.36   38.61
  -1  -3   6  339.32   11.44
   1  -3  -6  364.95   12.99
   1  -3  -7   81.28    4.68
   1  -3  -8   76.98    4.67
   1  -3  -9   64.03    4.36
   1  -3 -10   36.85    3.32
   1  -3 -11   76.03    5.13
  -1  -3  11   77.57    3.58
   1  -3 -12   26.39    3.05
  -1  -3  12   29.02    1.95
   1  -3 -13   63.36    5.09
  -1  -3  13   68.50    3.45
   1   3  13   75.09    3.23
   1   3  14   84.70    3.62
  -1  -3  14   80.84    3.94
   1  -3 -14   77.79    5.76
  -1  -3  15   66.52    3.60
   1  -3 -15   56.83    5.01
  -1  -3  15   63.80    3.37
   1   3  15   58.07    3.25
  -1  -3  16   68.84    3.77
   1  -3 -16   67.03    5.67
  -1  -3  16   70.83    4.00
   1   3  16   76.52    3.81
  -1  -3  17  307.15   11.32
   1  -3 -17  265.13   13.79
   1  -3 -18  157.37    9.81
  -1  -3  18  174.05    7.47
   1  -3 -19  122.71    8.65
  -1  -3  19  148.34    6.70
   1   3  20   60.17    3.70
  -1  -3  20   67.41    4.11
   1  -3 -20   57.32    5.64
  -1  -3  21   31.01    2.76
   1   3  21   27.47    2.41
   1   3  22  106.59    5.30
  -1  -3  22  108.23    5.65
  -1  -3  23   48.56    3.49
   1   3  23   47.95    3.20
  -1  -3  24    4.56    1.27
   1   3  24    5.24    1.22
  -1  -3  25   36.20    2.81
   1   3  25   34.87    2.55
  -1  -3  26    8.57    1.41
   1   3  26    7.80    1.26
  -1  -3  27   28.93    2.28
   1   3  27   25.85    1.97
  -1  -3  28   34.89    2.39
   1   3  28   32.47    2.11
   1   3  28   33.93    2.08
  -1  -3  29   48.65    2.70
   1   3  29   46.90    2.45
  -1   4  29   95.47    3.80
  -1   4  28   12.94    1.21
   1  -4  28   11.39    1.33
   1  -4  27  229.06    8.74
   1  -4  26   12.42    1.58
   1  -4  25  442.98   15.78
   1  -4  24    0.76    0.93
   1  -4  23    3.80    1.26
   1  -4  22   71.02    4.34
   1  -4  21   79.69    4.69
   1  -4  20   92.74    5.14
   1  -4  19   43.61    3.27
  -1   4  19   38.35    2.69
   1  -4  18   53.39    3.66
  -1   4  18   57.71    3.33
   1  -4  17  465.68   16.54
  -1   4  17  458.94   15.83
  -1   4  16   42.80    2.71
   1  -4  16   38.16    2.87
   1  -4  15   96.73    4.72
  -1   4  15   80.58    4.13
   1  -4  14   23.04    2.06
   1  -4  13    1.23    0.64
   1  -4  13    0.90    0.78
   1  -4  12   79.35    4.00
   1  -4  11  228.61    8.69
   1  -4  10   99.65    4.59
   1  -4   9   97.66    4.43
   1  -4   8    0.66    0.55
   1  -4   7  402.82   14.10
  -1  -4  -7  434.19   14.40
  -1  -4  -6  155.04    6.09
   1  -4   6  154.29    6.11
  -1  -4  -5  259.52    9.07
   1  -4   5  250.73    9.14
   1  -4   4  408.98   13.68
  -1  -4  -4  404.41   13.46
  -1  -4  -3  278.92    9.43
   1  -4   3  267.73    9.71
  -1  -4  -2   84.33    3.51
   1  -4   2   76.69    3.66
  -1  -4  -1   46.32    2.33
   1  -4   0   54.11    2.97
  -1  -4   0   58.43    2.70
   1  -4  -1   27.45    2.01
   1   4   1   26.69    1.61
  -1  -4   1   28.44    1.72
   1  -4  -2   83.50    3.94
  -1  -4   2   86.07    3.55
   1   4   2   75.99    3.15
   1  -4  -3  305.46   10.89
   1  -4  -3  301.94   11.08
  -1  -4   3  321.33   10.62
   1  -4  -4  382.08   13.68
   1  -4  -4  391.74   13.89
  -1  -4   4  410.04   13.24
   1  -4  -5  227.56    8.91
   1  -4  -5  231.51    9.00
   1  -4  -6  141.18    6.44
   1  -4  -7  402.71   15.02
  -1  -4   7  406.84   13.70
   1  -4  -8    0.65    0.83
  -1  -4   8    1.93    0.62
   1  -4  -9   89.68    5.46
  -1  -4   9   93.22    4.23
   1  -4 -10   84.40    5.53
  -1  -4  10   90.40    4.23
  -1  -4  11  230.31    8.72
   1  -4 -11  226.18   10.66
  -1  -4  12   64.19    3.52
   1  -4 -12   63.85    4.93
   1  -4 -13    2.06    1.33
  -1  -4  13    0.75    0.77
  -1  -4  13    0.61    0.59
   1   4  13    0.95    0.77
  -1  -4  14   18.35    1.79
   1  -4 -14   19.02    2.87
   1   4  14   20.24    1.84
  -1  -4  14   18.03    1.92
   1   4  15   90.97    4.38
  -1  -4  15   86.64    4.69
  -1  -4  15   92.57    4.66
  -1  -4  16   35.85    2.84
   1   4  16   34.72    2.58
  -1  -4  16   40.03    2.80
   1  -4 -16   40.83    4.35
  -1  -4  17  485.27   16.87
   1   4  17  467.48   16.08
   1  -4 -17  421.07   19.26
  -1  -4  17  461.67   16.39
  -1  -4  18   62.00    3.98
   1  -4 -18   54.70    5.31
  -1  -4  19   44.95    3.36
   1  -4 -19   40.03    4.58
  -1  -4  20   92.04    5.21
  -1  -4  21   76.37    4.62
   1   4  21   70.82    4.08
   1   4  22   67.55    3.88
  -1  -4  22   70.49    4.37
   1   4  23    5.59    1.25
  -1  -4  23    7.84    1.56
  -1  -4  24    1.42    1.04
   1   4  24    1.32    0.86
   1   4  25  442.99   15.36
  -1  -4  25  454.03   16.03
  -1  -4  26   18.09    1.89
   1   4  26   13.83    1.46
  -1  -4  27  251.13    8.87
   1   4  27  234.01    8.54
  -1  -4  27  237.47    9.13
   1   4  28   10.16    1.08
  -1  -4  28   12.16    1.17
  -1  -4  28    8.91    1.21
  -1  -4  29   89.67    3.84
   1  -5  26    9.13    1.33
   1  -5  25   22.52    2.08
   1  -5  24   16.96    1.95
   1  -5  23   24.72    2.42
   1  -5  22   88.86    5.00
   1  -5  21   56.37    3.87
   1  -5  20   81.04    4.37
   1  -5  20   83.81    4.93
   1  -5  19   35.06    2.67
   1  -5  19   33.28    2.94
   1  -5  18   27.92    2.71
   1  -5  17   93.59    5.20
  -1   5  17   86.95    4.45
  -1   5  16  357.00   13.15
   1  -5  16  381.78   13.98
   1  -5  15  121.59    6.07
   1  -5  14   40.65    3.05
   1  -5  13   14.52    1.61
   1  -5  13   14.94    1.82
   1  -5  13   12.11    1.55
   1  -5  12   73.42    3.84
   1  -5  12   72.09    4.14
   1  -5  12   74.03    4.11
   1  -5  11    6.59    1.26
   1  -5  11    6.26    1.14
   1  -5  11    7.39    1.14
   1  -5  10   30.51    2.40
   1  -5  10   29.87    2.36
   1  -5   9   18.65    1.81
   1  -5   8   20.86    1.88
   1  -5   7  123.32    5.54
   1  -5   6   99.88    4.75
  -1  -5  -6  100.21    4.84
  -1  -5  -5  105.04    4.84
   1  -5   5  104.93    4.90
  -1  -5  -4  564.79   18.43
   1  -5   4  541.26   18.60
  -1  -5  -3  744.78   23.67
   1  -5   3  715.76   23.98
  -1  -5  -2  320.76   11.20
  -1  -5  -1  121.48    5.07
   1  -5   0   22.17    1.98
  -1  -5   0   22.86    1.76
  -1  -5   1  118.65    4.92
   1  -5  -1  110.17    5.29
  -1  -5   2  320.43   11.14
   1  -5  -2  316.70   11.70
   1  -5  -3  702.47   23.77
  -1  -5   3  722.77   23.14
  -1  -5   4  617.80   19.90
   1  -5  -4  583.83   20.69
   1  -5  -5   94.50    5.10
  -1  -5   5   97.42    4.42
   1  -5  -6  101.53    5.08
   1  -5  -7  119.05    5.81
  -1  -5   8   21.59    1.87
   1  -5  -8   19.46    2.15
  -1  -5   9   19.80    1.81
   1  -5  -9   16.51    2.13
  -1  -5  10   37.94    2.76
   1  -5 -10   39.80    3.45
  -1  -5  10   38.50    2.69
   1   5  11    5.08    1.09
   1  -5 -11    4.50    1.42
  -1  -5  11    4.61    1.00
  -1  -5  11    4.92    1.17
  -1  -5  12   79.20    4.31
   1  -5 -12   81.25    5.55
  -1  -5  12   82.13    4.49
   1   5  12   76.66    3.91
  -1  -5  13    6.97    1.24
   1  -5 -13    5.73    1.72
   1   5  13    6.91    1.27
  -1  -5  13    8.18    1.47
  -1  -5  14   51.47    3.41
   1  -5 -14   49.94    4.54
   1   5  14   55.27    3.24
  -1  -5  14   52.36    3.57
  -1  -5  15  113.93    5.67
  -1  -5  15  115.41    5.89
   1   5  15  112.66    5.29
   1  -5 -15  109.64    7.21
   1  -5 -16  354.91   16.11
  -1  -5  16  382.48   14.19
   1   5  16  372.39   13.28
  -1  -5  16  365.86   13.80
  -1  -5  17   94.38    5.38
   1  -5 -17   87.78    6.56
   1   5  17  105.36    4.92
  -1  -5  17   87.83    4.96
  -1  -5  18   22.46    2.49
  -1  -5  19   30.64    2.90
  -1  -5  20   91.93    5.36
   1   5  21   52.04    3.29
  -1  -5  21   56.13    3.87
  -1  -5  22   96.58    5.22
   1   5  22   80.07    4.29
   1   5  23   26.91    2.13
  -1  -5  23   23.20    2.40
  -1  -5  24   20.43    1.95
  -1  -5  24   17.05    2.05
   1   5  24   18.33    1.71
  -1  -5  25   28.64    2.41
  -1  -5  25   28.84    2.16
   1   5  25   25.21    1.86
  -1  -5  26   20.34    1.67
  -1  -5  26   16.43    1.74
  -1  -5  27   44.15    2.38
   1  -6  22   12.61    1.77
   1  -6  21   47.01    3.43
   1  -6  20    2.46    1.19
   1  -6  19   25.32    2.65
   1  -6  19   25.25    2.24
   1  -6  18   55.84    3.50
   1  -6  18   55.12    3.95
   1  -6  17   11.58    1.90
   1  -6  17   14.37    1.73
   1  -6  16   78.98    4.35
   1  -6  16   71.30    4.62
   1  -6  15   61.44    3.76
   1  -6  15   61.17    4.17
   1  -6  14    3.05    1.19
   1  -6  14    4.29    1.17
   1  -6  13   29.90    2.45
   1  -6  13   27.20    2.56
   1  -6  13   25.81    2.63
   1  -6  12  111.04    5.74
   1  -6  12  105.58    5.28
   1  -6  12  113.41    5.78
   1  -6  11   10.24    1.49
   1  -6  11   10.40    1.65
   1  -6  11   11.85    1.72
   1  -6  10   81.86    4.72
   1  -6  10   84.68    4.36
   1  -6   9   31.91    2.44
  -1  -6  -9   36.82    4.09
   1  -6   9   32.20    2.67
  -1  -6  -8    4.89    2.05
   1  -6   8    3.42    1.00
   1  -6   8    3.00    0.93
   1  -6   7    5.30    1.16
  -1  -6  -7    5.11    1.97
   1  -6   7    5.30    1.12
   1  -6   6  139.89    6.34
  -1  -6  -6  145.06    7.53
   1  -6   6  131.09    5.82
  -1  -6  -5  261.54   10.04
   1  -6   5  258.91   10.17
  -1  -6  -5  274.88   11.25
  -1  -6  -4  345.13   12.47
   1  -6   4  341.51   12.71
  -1  -6  -4  362.05   13.59
  -1  -6  -3    1.90    0.80
  -1  -6  -2   13.14    1.52
   1  -6   1  105.10    5.34
  -1  -6  -1  102.40    4.88
  -1  -6   0  168.20    6.89
   1  -6   0  161.81    7.34
  -1  -6   1  102.25    4.86
   1  -6  -1  101.60    5.30
  -1  -6   2   21.78    1.92
   1  -6  -2   17.53    2.07
   1  -6  -3    1.21    0.93
  -1  -6   3    2.69    0.86
   1  -6  -4  331.69   13.01
  -1  -6   4  358.75   12.29
   1  -6  -5  231.22   10.41
  -1  -6   5  255.66    9.62
   1  -6  -5  236.86   10.40
  -1  -6   5  253.40    9.56
  -1  -6   6  133.43    6.06
  -1  -6   6  139.34    6.17
   1  -6  -6  122.87    6.92
  -1  -6   6  139.70    6.10
   1  -6  -7    4.82    1.77
  -1  -6   7    6.20    1.24
  -1  -6   7    5.40    1.23
  -1  -6   8    5.43    1.24
  -1  -6   8    6.65    1.27
   1  -6  -8    4.77    1.84
  -1  -6   9   27.94    2.38
  -1  -6   9   29.43    2.44
  -1  -6  10   81.54    4.43
  -1  -6  10   74.18    4.53
  -1  -6  10   83.49    4.54
  -1  -6  11    8.65    1.47
   1   6  11    8.71    1.40
  -1  -6  11   11.03    1.57
  -1  -6  11    7.61    1.51
  -1  -6  12  106.46    5.85
   1   6  12  116.11    5.30
  -1  -6  12  116.49    5.81
  -1  -6  12  113.06    5.64
  -1  -6  13   22.64    2.49
  -1  -6  13   23.91    2.36
  -1  -6  13   21.85    2.25
   1   6  13   21.12    2.08
  -1  -6  14    2.80    1.13
  -1  -6  14    3.58    1.35
   1   6  14    2.61    1.15
  -1  -6  14    3.18    1.09
  -1  -6  15   63.86    4.29
   1   6  15   59.07    3.54
  -1  -6  15   60.34    3.96
  -1  -6  15   59.19    3.94
  -1  -6  16   80.89    4.65
  -1  -6  16   75.21    4.86
   1   6  16   77.68    4.17
  -1  -6  17   17.43    2.07
  -1  -6  17   16.82    2.24
   1   6  17   12.33    1.65
  -1  -6  18   52.42    3.98
  -1  -6  18   60.50    3.88
  -1  -6  19   26.82    2.50
  -1  -6  19   25.31    2.64
  -1  -6  20    1.69    1.00
  -1  -6  20    1.66    1.13
  -1  -6  21   57.99    3.59
  -1  -6  21   53.12    3.76
   1   6  21   52.30    3.14
  -1  -6  22    7.31    1.51
   1   6  22    9.61    1.28
  -1  -6  23   19.26    1.82
   1   6  23   15.75    1.49
  -1  -6  24   29.80    2.18
  -1  -6  25    4.66    0.97
  -1  -6  26   83.46    3.58
   1  -7  17  124.06    5.85
   1  -7  16  116.79    5.69
   1  -7  15   27.66    2.49
   1  -7  14  120.58    5.89
   1  -7  13   73.35    4.31
   1  -7  12   21.21    2.20
   1  -7  11   66.65    4.10
   1  -7  11   70.72    4.65
   1  -7  10   86.90    4.79
   1  -7  10   96.87    5.58
  -1  -7  -9  162.02    9.57
   1  -7   9  172.33    8.12
   1  -7   9  163.16    7.33
   1  -7   8   38.46    3.30
   1  -7   8   36.58    2.87
  -1  -7  -8   38.07    4.32
   1  -7   7  111.05    6.09
  -1  -7  -7  119.40    7.46
   1  -7   7  104.31    5.42
  -1  -7  -6   57.56    4.90
   1  -7   6   52.91    3.54
   1  -7   6   61.69    4.20
   1  -7   5  121.46    6.39
   1  -7   5  113.90    5.75
  -1  -7  -5  125.39    7.21
  -1  -7  -4   68.56    4.39
  -1  -7  -4   72.84    5.00
   1  -7   4   70.79    4.15
  -1  -7  -3   24.37    2.56
  -1  -7  -3   28.14    2.52
  -1  -7  -3   24.71    2.86
   1  -7   3   27.77    2.50
  -1  -7  -2  149.99    6.91
  -1  -7  -2  151.50    7.39
   1  -7   2  132.68    6.59
   1  -7   2  147.92    7.20
  -1  -7  -1   65.92    4.02
  -1  -7  -1   60.57    4.01
   1  -7   1   55.32    3.88
   1  -7   1   69.00    4.39
  -1  -7   0   30.15    2.57
   1  -7   0   29.86    2.84
  -1  -7   0   30.36    2.75
   1  -7   0   28.32    2.68
  -1  -7   1   65.31    3.91
  -1  -7   1   66.94    4.07
   1  -7  -1   61.39    4.26
   1  -7  -1   57.61    4.06
  -1  -7   2  141.58    6.53
   1  -7  -2  141.13    7.16
  -1  -7   2  138.59    6.57
   1  -7  -2  130.97    6.88
   1  -7  -3   25.92    2.82
  -1  -7   3   30.99    2.63
   1  -7  -3   23.92    2.77
  -1  -7   3   28.74    2.48
   1  -7  -4   71.89    4.93
  -1  -7   4   74.97    4.35
  -1  -7   4   75.21    4.42
   1  -7  -4   62.55    4.72
  -1  -7   4   73.71    4.36
  -1  -7   5  114.14    5.76
  -1  -7   5  119.35    5.84
   1  -7  -5  100.29    6.34
  -1  -7   5  116.66    5.82
  -1  -7   6   59.17    3.82
  -1  -7   6   59.51    3.88
   1  -7  -6   56.55    4.61
  -1  -7   6   59.11    3.85
  -1  -7   7  112.18    5.60
  -1  -7   7  106.96    5.58
  -1  -7   7  104.83    5.46
  -1  -7   8   34.79    2.90
  -1  -7   8   36.89    2.93
  -1  -7   9  139.16    7.00
  -1  -7   9  152.15    6.99
  -1  -7  10   90.97    5.06
  -1  -7  10   90.40    5.21
  -1  -7  11   60.05    3.97
   1   7  11   61.60    3.60
  -1  -7  11   59.63    4.09
  -1  -7  12   20.33    2.29
   1   7  12   22.11    2.13
  -1  -7  13   70.69    4.36
   1   7  14  129.17    5.87
  -1  -7  14  132.90    6.48
   1   7  15   24.85    2.22
  -1  -7  15   29.09    2.70
  -1  -7  16  125.37    6.44
   1   7  16  143.61    6.05
  -1  -7  17  122.71    6.06
   1   7  17  119.75    5.41
  -1  -7  18  175.99    7.74
  -1  -7  19   32.21    2.65
  -1  -7  20   46.92    3.15
   1   7  21   32.79    2.11
  -1  -7  21   31.64    2.42
  -1  -7  22   17.60    1.73
  -1  -7  23    6.37    1.10
  -1  -7  24    0.71    0.62
   1  -8  15   18.29    1.98
   1  -8  14   54.54    3.54
   1  -8  13   34.63    2.81
   1  -8  12    5.89    1.42
   1  -8  11   49.34    3.44
   1  -8  10   12.45    1.84
   1  -8   9   48.07    3.49
   1  -8   8   58.80    3.99
  -1  -8  -8   64.59    5.47
   1  -8   7  100.70    5.44
  -1  -8  -7   99.77    6.90
  -1  -8  -6   21.92    3.23
   1  -8   6   24.55    2.53
   1  -8   5  273.03   11.31
  -1  -8  -5  299.27   13.07
  -1  -8  -4   31.20    3.51
   1  -8   4   33.40    2.98
   1  -8   3   17.66    2.25
  -1  -8  -3   16.37    2.59
   1  -8   3   17.88    2.42
   1  -8   2   24.01    2.74
   1  -8   2   20.05    2.37
  -1  -8  -1   16.92    2.29
   1  -8   1   19.73    2.49
   1  -8   1   18.60    2.53
  -1  -8  -1   16.29    2.17
  -1  -8   0  178.07    8.15
   1  -8   0  173.11    8.67
  -1  -8   0  170.80    8.03
   1  -8   0  163.25    8.16
   1  -8  -1   16.89    2.45
  -1  -8   1   20.50    2.34
   1  -8  -1   14.63    2.37
  -1  -8   1   20.96    2.40
  -1  -8   2   25.25    2.65
  -1  -8   2   22.44    2.60
   1  -8  -2   25.20    2.89
   1  -8  -2   27.68    3.13
  -1  -8   3   20.11    2.39
  -1  -8   3   22.26    2.43
   1  -8  -3   17.87    2.73
  -1  -8   3   21.47    2.47
  -1  -8   4   42.92    3.36
  -1  -8   4   42.11    3.35
  -1  -8   4   35.12    3.18
   1  -8  -4   33.67    3.59
  -1  -8   5  297.94   11.78
   1  -8  -5  261.70   12.51
  -1  -8   5  290.55   11.88
  -1  -8   5  299.58   11.84
  -1  -8   6   26.78    2.69
  -1  -8   6   27.10    2.76
   1  -8  -6   18.76    2.88
  -1  -8   7   99.75    5.56
  -1  -8   7  100.56    5.53
  -1  -8   8   69.20    4.38
  -1  -8   8   70.49    4.52
  -1  -8   9   49.34    3.65
  -1  -8  10   12.97    1.91
   1   8  10   13.96    1.75
  -1  -8  11   53.72    3.80
   1   8  11   54.46    3.33
  -1  -8  12    9.47    1.70
   1   8  12    7.25    1.33
   1   8  13   39.69    2.70
  -1  -8  13   34.35    2.99
   1   8  14   60.77    3.43
  -1  -8  14   63.82    4.07
   1   8  15   17.24    1.71
  -1  -8  15   17.61    2.10
  -1  -8  16   50.91    3.42
   1   8  16   45.22    2.77
  -1  -8  17   49.09    3.33
  -1  -8  18    5.72    1.25
  -1  -8  19    2.86    1.01
  -1  -8  20    7.46    1.23
  -1  -8  21   42.50    2.54
  -1  -8  22   45.07    2.42
   1  -9  13   12.40    1.68
   1  -9  12   94.80    4.96
   1  -9  11   50.61    3.43
   1  -9  10   51.68    3.55
   1  -9   9   22.65    2.35
   1  -9   8  103.94    5.56
  -1  -9  -7   53.78    4.79
   1  -9   7   52.66    3.75
  -1  -9  -6   53.55    4.76
   1  -9   6   61.39    4.08
   1  -9   5    1.98    1.22
  -1  -9  -5    0.14    1.52
   1  -9   4   46.62    3.68
   1  -9   3   36.83    3.30
   1  -9   2   25.38    2.83
   1  -9   1   75.97    5.06
   1  -9   0   23.69    2.86
   1  -9  -1   69.77    5.01
   1  -9  -2   26.88    3.21
  -1  -9   2   32.48    3.18
   1  -9  -3   30.72    3.35
  -1  -9   3   31.47    3.08
  -1  -9   4   51.49    3.88
   1  -9  -4   45.08    4.12
   1  -9  -5    1.67    1.53
  -1  -9   5    2.19    1.26
  -1  -9   6   61.76    4.29
  -1  -9   7   63.83    4.31
   1   9   8  105.29    4.93
  -1  -9   8  101.67    5.65
   1   9   9   28.74    2.27
  -1  -9   9   27.20    2.70
   1   9  10   48.57    2.96
  -1  -9  10   51.71    3.66
  -1  -9  11   55.70    3.81
   1   9  11   58.00    3.18
   1   9  12   88.92    4.21
  -1  -9  12   95.68    5.12
  -1  -9  13   12.75    1.79
   1   9  13   15.31    1.50
   1   9  14    7.57    1.12
  -1  -9  14    6.67    1.36
  -1  -9  15   75.53    4.21
   1   9  15   78.64    3.52
  -1  -9  16   53.96    3.28
  -1  -9  17   73.76    3.85
  -1  -9  18   25.58    1.99
  -1  -9  19   89.72    3.98
   1 -10  10   20.54    2.04
   1 -10   9    5.82    1.37
   1 -10   8    1.14    1.05
   1 -10   7   20.15    2.23
   1 -10   6   28.71    2.73
   1 -10   5   51.42    3.76
   1 -10   4   21.75    2.50
   1 -10   3   19.82    2.42
   1 -10   2   12.12    2.05
   1 -10   1   18.81    2.41
   1 -10   0    0.42    1.22
   1 -10  -1   18.35    2.48
  -1 -10   1   20.43    2.60
   1 -10  -2   10.92    2.04
  -1 -10   2   16.25    2.31
  -1 -10   3   17.55    2.31
  -1 -10   4   24.62    2.66
  -1 -10   5   51.26    3.81
  -1 -10   6   28.37    2.70
   1  10   6   26.29    1.99
  -1 -10   7   23.12    2.40
   1  10   7   22.70    1.82
  -1 -10   8    1.72    1.14
   1  10   8    2.26    0.87
   1  10   9    7.34    1.07
  -1 -10   9    7.32    1.48
   1  10  10   18.45    1.49
  -1 -10  10   21.00    2.14
   1  10  11    1.57    0.70
  -1 -10  11    2.15    1.04
  -1 -10  12    1.74    0.98
  -1 -10  13    0.77    0.86
  -1 -10  14    4.83    1.11
  -1 -10  15   18.20    1.63
   1 -11   6   26.46    2.18
   1 -11   5   59.28    3.47
   1 -11   4   12.82    1.71
   1 -11   3   11.48    1.71
  -1 -11  -1    4.60    1.40
  -1 -11   0   55.81    3.81
  -1 -11   1    2.89    1.36
  -1 -11   2   76.59    4.49
   1  11   3   13.99    1.22
  -1 -11   3   16.43    2.06
   1  11   4   16.27    1.27
  -1 -11   4   15.94    1.98
   1  11   5   60.83    2.74
  -1 -11   5   65.82    3.91
   1  11   6   32.89    1.76
  -1 -11   6   36.37    2.76
  -1 -11   7    9.59    1.52
  -1 -11   8   29.92    2.38
  -1 -11   9    8.68    1.36
  -1 -11  10    4.24    1.03
  -2   0   0 6692.61  201.01
   2   0   0 6742.62  201.80
  -2   0  -1  452.08   13.45
  -2   0   1  426.99   13.60
   2   0   1  447.95   14.24
   2   0  -2   44.50    2.36
  -2   0   2   47.62    1.81
   2   0  -3 1271.03   41.09
  -2   0   3 1350.52   40.30
  -2   0   4 1508.89   46.23
   2   0  -4 1567.61   47.34
  -2   0   5 1215.82   37.25
   2   0  -5 1243.91   38.61
   2   0  -6  141.78    6.21
  -2   0   6  140.73    4.90
  -2   0   7  890.97   27.57
   2   0  -7  901.13   29.42
   2   0  -8    5.72    1.42
  -2   0   8    7.94    0.77
  -2   0   9 1153.70   35.17
   2   0  -9 1097.76   37.25
   2   0 -10  291.45   12.09
  -2   0  10  303.10   10.08
   2   0 -11 1912.56   60.00
  -2   0  11 1856.53   57.27
   2   0 -12  147.25    7.70
   2   0 -13    3.30    1.39
   2   0 -14  382.78   15.97
  -2   0  15  600.13   19.74
   2   0 -15  605.37   23.16
   2   0 -16   42.40    4.35
   2   0  16   43.80    2.81
  -2   0  16   44.01    2.69
   2   0 -17  120.16    8.08
  -2   0  17  133.56    5.64
   2   0  17  121.71    5.71
  -2   0  18    9.48    1.31
   2   0 -18    7.47    2.19
  -2   0  19  158.60    6.79
   2   0 -19  159.03    9.87
   2   0 -20   -0.42    1.54
  -2   0  20    1.17    0.79
  -2   0  21  121.74    5.77
   2   0 -21  109.21    8.25
  -2   0  22  142.81    6.48
   2   0  22  148.77    6.48
   2   0  22  136.81    6.63
   2   0  23  140.74    6.74
  -2   0  23  150.34    6.65
   2   0  23  149.39    6.56
   2   0  24    6.70    1.25
   2   0  24    5.24    1.27
  -2   0  24    3.81    1.12
   2   0  25  103.35    5.04
  -2   0  25  104.01    5.10
   2   0  25  103.55    5.23
   2   0  26    8.96    1.31
   2   0  26    8.05    1.40
  -2   0  26    5.96    1.17
   2   0  27   33.30    2.47
  -2   0  27   34.58    2.43
   2   0  27   32.41    2.32
   2   0  28   54.78    3.00
  -2   0  28   54.02    3.04
   2   0  28   57.56    3.16
  -2   0  29    6.48    1.00
   2   0  29    7.01    0.95
   2   0 -30   25.95    2.04
  -2   0  30   24.10    1.58
  -2   1  30   21.17    1.44
   2   1 -30   27.46    2.24
  -2   1  29    9.70    1.12
   2  -1  29    9.75    1.11
  -2   1  28    5.22    0.96
   2  -1  28    5.05    0.98
  -2   1  27    5.59    1.06
   2  -1  27    5.20    1.08
   2  -1  27    4.66    1.07
  -2   1  26   39.63    2.71
   2  -1  26   37.94    2.80
   2  -1  26   39.76    2.71
   2  -1  25   28.05    2.36
   2  -1  25   26.84    2.44
  -2   1  25   28.73    2.34
   2  -1  24  122.38    5.77
   2  -1  23    9.78    1.49
   2  -1  22   66.67    3.94
   2  -1  21   17.75    1.92
  -2   1  21   17.86    1.88
  -2   1  20   34.59    2.56
   2   1 -20   37.08    4.54
   2  -1  20   34.40    2.61
   2  -1  20   37.39    2.92
   2  -1  19   22.57    2.24
  -2   1  19   19.12    1.86
   2   1 -19   18.03    3.25
   2  -1  19   23.53    2.08
  -2   1  18   73.74    4.04
   2  -1  18   87.81    4.31
   2   1 -18   79.76    6.44
   2  -1  18   92.08    4.64
  -2   1  17    4.52    0.91
   2  -1  17    2.73    0.97
   2   1 -17    3.83    1.64
   2  -1  16   12.68    1.56
   2   1 -16   12.51    2.42
  -2   1  16   14.76    1.49
   2   1 -15   53.33    4.67
  -2   1  15   56.88    3.04
  -2   1  14  151.26    6.02
   2   1 -14  157.12    8.37
   2   1 -13  220.97   10.32
   2   1 -12  240.18   10.63
   2   1 -11  295.54   12.09
  -2   1  10  190.87    6.80
   2   1 -10  193.35    8.56
   2   1  -9  227.04    9.47
  -2   1   9  228.78    7.85
   2   1  -8  225.66    9.01
  -2   1   8  226.29    7.51
   2  -1   8  211.28    7.29
   2   1  -7  207.60    7.89
   2  -1   7  184.75    6.44
   2   1  -6   56.38    3.14
   2  -1   6   53.37    2.31
   2  -1   5  453.66   14.91
   2   1  -5  507.41   15.80
   2   1  -4  233.48    8.02
   2  -1   4  220.25    7.66
   2  -1   3 2579.49   78.54
   2   1  -3 2597.12   78.60
   2  -1   2 2680.46   81.10
   2  -1   1 1102.51   33.80
   2  -1   0  138.52    4.86
   2   1   1 1081.35   33.54
   2  -1  -1 1082.60   33.25
   2   1   2 2601.94   77.95
   2  -1  -2 2572.12   77.82
  -2  -1   2 2548.27   77.32
  -2  -1   3 2629.78   79.03
   2   1   3 2601.95   79.57
   2   1   4  220.32    7.46
  -2  -1   4  216.28    7.10
   2   1   4  218.72    6.64
   2  -1  -5  395.90   14.92
  -2  -1   5  448.89   13.60
   2   1   5  430.30   13.07
   2   1   5  428.04   13.88
  -2  -1   6   48.11    2.23
   2  -1  -6   50.25    3.30
  -2  -1   7  180.46    6.24
   2   1   7  181.11    5.74
   2  -1  -7  194.18    8.01
   2   1   8  223.95    7.08
   2  -1  -8  234.21    9.57
  -2  -1   8  219.89    7.59
   2  -1  -9  256.19   10.59
  -2  -1   9  247.65    8.49
  -2  -1  10  157.31    5.85
   2  -1 -10  165.92    8.09
  -2  -1  11  304.12   10.22
   2  -1 -11  278.78   12.40
  -2  -1  12  245.03    8.77
   2  -1 -12  255.74   11.41
   2  -1 -13  223.73   10.72
   2  -1 -14  161.32    8.90
   2  -1 -15   49.29    4.66
  -2  -1  16   10.89    1.31
   2  -1 -16    8.62    2.14
   2  -1 -17    4.23    1.82
  -2  -1  17    6.10    1.10
  -2  -1  18   90.21    4.65
  -2  -1  18   92.94    4.64
   2  -1 -18   86.91    6.88
   2  -1 -19   14.38    2.92
  -2  -1  19   16.98    1.84
   2   1  19   17.06    1.88
  -2  -1  19   15.85    1.81
   2  -1 -20   31.90    4.29
  -2  -1  20   37.13    2.76
   2   1  20   38.05    2.88
   2   1  21   15.31    1.91
  -2  -1  21   15.75    1.86
   2  -1 -21   13.28    2.91
  -2  -1  22   63.50    3.96
   2   1  22   71.32    4.13
  -2  -1  23    9.80    1.57
   2   1  23    9.47    1.56
   2   1  24  114.76    5.72
  -2  -1  24  121.06    5.77
   2   1  24  120.43    5.55
   2   1  25   31.71    2.59
  -2  -1  25   31.18    2.53
   2   1  25   32.14    2.43
  -2  -1  26   43.31    2.95
   2   1  26   46.11    2.87
   2   1  26   43.21    2.96
  -2  -1  27    2.95    0.96
   2   1  27    2.41    0.82
   2   1  27    4.20    1.01
  -2  -1  28    6.79    1.12
   2   1  28    7.37    1.06
   2   1  28    5.95    1.06
  -2  -1  29   12.66    1.28
   2   1  29   13.39    1.25
   2   1  29   12.62    1.28
  -2  -1  30   16.78    1.30
   2   2 -30   11.86    1.63
   2  -2  29   58.75    2.87
  -2   2  29   58.02    2.82
   2  -2  28    3.70    0.88
  -2   2  28    3.66    0.84
   2  -2  27   15.87    1.61
  -2   2  27   12.92    1.42
   2  -2  26   20.31    1.92
  -2   2  26   21.18    1.88
   2  -2  25    2.25    0.94
   2  -2  24   39.53    2.89
   2  -2  23   33.20    2.66
   2  -2  22   23.31    2.28
   2  -2  22   22.50    2.32
   2  -2  21   69.21    4.07
   2  -2  21   75.60    4.39
  -2   2  20   39.10    2.72
   2  -2  20   37.27    3.02
   2  -2  20   38.85    2.85
  -2   2  19   50.57    3.15
   2  -2  19   52.38    3.33
   2  -2  19   54.16    3.56
  -2   2  18   46.93    2.95
   2  -2  18   48.92    3.10
   2  -2  18   46.38    3.24
  -2   2  17   64.22    3.49
   2  -2  17   63.66    3.59
   2  -2  17   68.55    3.91
   2  -2  16  209.71    8.45
  -2   2  16  207.34    7.98
   2  -2  16  209.87    8.14
  -2   2  15   20.31    1.73
   2   2 -15   22.61    2.95
   2  -2  15   21.21    1.94
  -2   2  14  333.99   11.70
   2   2 -14  345.65   14.35
  -2   2  13   16.37    1.49
   2   2 -13   21.62    2.64
   2   2 -12  121.56    6.58
   2   2 -11  199.55    8.93
   2   2 -10 1530.16   48.94
   2  -2   9   35.24    1.94
   2   2  -9   28.97    2.52
   2  -2   8   84.22    3.56
   2   2  -8   87.16    4.39
   2   2  -7   38.30    2.47
   2  -2   7   36.12    1.98
   2   2  -6  280.78    9.67
   2  -2   6  268.72    9.31
   2  -2   5    9.10    0.94
  -2  -2  -5   10.80    0.62
   2   2  -5    9.22    0.93
  -2  -2  -4  182.33    5.93
   2   2  -4  186.47    6.30
   2  -2   4  184.65    6.64
  -2  -2  -3  220.60    7.14
   2  -2   3  232.42    7.90
   2  -2   2  191.90    6.99
   2  -2   1  440.85   14.60
   2  -2   0   21.39    1.65
   2  -2  -1  407.36   12.82
   2   2   1  406.04   13.52
   2  -2  -2  212.96    7.84
   2  -2  -2  218.49    6.92
   2  -2  -3  206.55    7.75
   2  -2  -3  199.64    6.65
   2   2   3  199.02    7.07
   2  -2  -4  196.42    7.79
   2   2   4  199.58    6.98
   2  -2  -4  200.81    6.69
   2  -2  -5   13.76    1.64
   2   2   5   10.35    0.93
   2  -2  -6  301.36   11.54
   2  -2  -7   44.48    3.30
   2  -2  -8  104.32    5.71
   2  -2  -9   38.41    3.34
  -2  -2   9   34.72    2.01
   2  -2 -10 1525.70   49.99
  -2  -2  10 1531.91   47.28
   2  -2 -11  182.23    9.23
  -2  -2  11  195.63    7.20
  -2  -2  12  132.68    5.45
  -2  -2  15   27.09    2.12
  -2  -2  16  229.30    8.89
  -2  -2  17   62.16    3.62
  -2  -2  18   55.84    3.50
   2  -2 -19   51.46    5.37
  -2  -2  19   59.49    3.65
   2   2  19   54.81    3.50
   2  -2 -20   49.03    5.19
  -2  -2  20   45.25    3.22
   2   2  20   43.22    3.08
  -2  -2  21   72.22    4.28
   2   2  21   74.71    4.27
   2   2  22   27.56    2.48
  -2  -2  22   29.33    2.61
   2   2  23   36.40    2.82
  -2  -2  23   34.62    2.83
   2   2  24   43.93    3.12
  -2  -2  24   47.29    3.27
  -2  -2  25    1.33    0.87
   2   2  25    1.47    0.88
  -2  -2  26   20.59    1.99
   2   2  26   21.96    1.86
   2   2  26   21.64    1.99
   2   2  27   13.09    1.46
   2   2  27   12.84    1.37
  -2  -2  27   10.99    1.43
   2   2  28    3.50    0.80
   2   2  28    3.90    0.90
  -2  -2  28    4.58    0.97
   2   2  29   54.37    2.73
   2   2  29   55.11    2.62
  -2  -2  29   51.67    2.76
  -2   3  29    6.75    0.83
   2  -3  28    3.58    0.83
  -2   3  28    5.65    0.90
   2  -3  27   33.56    2.34
  -2   3  27   36.15    2.26
   2  -3  26    9.23    1.34
   2  -3  25   63.77    3.71
   2  -3  24   46.96    3.20
   2  -3  23   83.04    4.57
   2  -3  22   20.00    2.11
   2  -3  21   47.65    3.45
   2  -3  21   46.80    3.30
   2  -3  20  139.26    6.55
   2  -3  20  143.01    6.79
   2  -3  19  130.27    6.28
  -2   3  19  137.21    6.03
   2  -3  19  139.25    6.57
  -2   3  18  166.34    6.84
   2  -3  18  152.65    6.97
   2  -3  18  162.65    7.28
   2  -3  17  231.68    9.42
   2  -3  17  231.63    9.65
  -2   3  17  258.68    9.32
  -2   3  16  216.90    8.29
   2  -3  16  205.12    8.46
   2  -3  16  219.60    8.77
   2  -3  15  357.63   13.07
  -2   3  15  359.13   12.59
   2  -3  15  358.13   12.79
   2  -3  14   27.17    2.08
  -2   3  14   26.77    2.04
   2  -3  14   26.46    2.18
  -2   3  13   39.61    2.45
   2  -3  10  106.61    4.61
   2  -3   9  254.83    9.12
   2  -3   8   59.96    3.03
   2  -3   7  177.31    6.74
   2  -3   6   13.21    1.31
   2  -3   5  115.81    4.78
  -2  -3  -5  111.88    4.12
   2  -3   4  112.77    4.92
  -2  -3  -4  119.96    4.26
  -2  -3  -3    2.62    0.43
   2  -3   3    2.26    0.75
   2  -3   2  227.71    8.41
  -2  -3  -2  230.87    7.66
  -2  -3  -1    4.02    0.54
   2  -3   1    3.87    0.85
  -2  -3   0   11.02    0.87
   2  -3   0   11.37    1.34
   2  -3  -1    7.66    1.17
   2   3   1    8.51    1.07
   2  -3  -2  211.68    7.86
   2   3   2  203.97    7.47
   2  -3  -3    2.97    0.81
   2   3   3    4.77    0.74
   2  -3  -4  112.46    5.26
   2   3   4  114.74    4.45
   2   3   5   98.98    3.90
   2  -3  -5   96.37    4.87
   2  -3  -6   19.34    2.06
   2  -3  -7  166.11    7.71
   2  -3  -8   71.76    4.63
   2  -3  -9  263.18   11.30
   2  -3 -10  138.80    7.47
   2  -3 -11  195.76    9.68
   2  -3 -12   48.79    4.30
   2  -3 -13   49.79    4.54
   2  -3 -14   30.48    3.66
  -2  -3  14   31.38    2.35
   2   3  14   33.73    2.35
   2  -3 -15  357.15   15.89
  -2  -3  15  360.53   12.75
   2   3  15  338.15   12.39
   2  -3 -16  218.14   11.57
  -2  -3  16  229.55    8.90
   2   3  16  207.45    8.41
  -2  -3  17  228.47    8.96
   2  -3 -17  222.20   11.80
  -2  -3  17  203.34    8.49
   2  -3 -18  165.74   10.06
  -2  -3  18  179.20    7.53
  -2  -3  18  156.27    6.97
   2  -3 -19  122.77    8.59
  -2  -3  19  136.21    6.41
   2   3  20  165.10    7.31
  -2  -3  20  170.31    7.61
  -2  -3  21   47.77    3.35
   2   3  21   38.62    2.99
   2   3  22   22.71    2.23
  -2  -3  22   23.13    2.36
  -2  -3  23   89.85    4.95
   2   3  23   93.26    4.83
   2   3  24   50.84    3.30
  -2  -3  24   51.97    3.46
   2   3  25   72.14    3.95
  -2  -3  25   72.72    4.12
  -2  -3  26    9.69    1.42
   2   3  26    9.75    1.35
  -2  -3  27   39.13    2.60
   2   3  27   39.95    2.48
   2   3  27   39.29    2.35
   2   3  28    3.27    0.80
   2   3  28    2.77    0.71
  -2  -3  28    2.93    0.81
  -2  -3  29    7.48    1.01
   2   3  29   10.31    1.00
  -2   4  27    1.20    0.66
   2  -4  27    0.81    0.65
   2  -4  26    4.10    1.00
   2  -4  25   12.63    1.59
   2  -4  24   24.36    2.22
   2  -4  23   24.03    2.32
   2  -4  22   19.40    2.09
   2  -4  21   25.19    2.46
   2  -4  20  141.26    6.71
   2  -4  19   11.21    1.71
  -2   4  18  177.69    7.22
   2  -4  18  162.21    7.47
   2  -4  17    2.11    1.02
  -2   4  17    2.70    1.01
   2  -4  16   70.86    4.07
  -2   4  16   67.23    3.76
   2  -4  15  301.59   11.55
  -2   4  15  312.98   11.27
  -2   4  14  110.07    5.02
   2  -4  14  109.15    5.23
   2  -4  13  108.37    5.09
   2  -4  12   27.02    2.12
   2  -4  11  342.94   12.43
   2  -4  10   18.74    1.78
   2  -4   9  198.50    7.82
   2  -4   8   66.46    3.56
   2  -4   7   50.65    3.00
   2  -4   6   53.87    3.11
   2  -4   5  151.35    6.33
   2  -4   4  668.95   22.32
  -2  -4  -4  682.05   21.47
   2  -4   3   44.31    2.73
  -2  -4  -3   40.01    2.12
  -2  -4  -2   38.91    2.07
   2  -4   2   41.12    2.67
  -2  -4  -1   58.29    2.70
   2  -4   1   57.27    3.34
   2  -4   0    6.69    1.15
  -2  -4   0    6.79    0.81
   2   4   1   57.33    3.04
  -2  -4   1   62.75    2.88
  -2  -4   2   39.13    2.13
   2   4   2   36.29    2.16
  -2  -4   3   35.58    2.08
   2   4   3   40.09    2.13
   2  -4  -4  701.55   23.11
  -2  -4   4  693.84   22.14
   2   4   4  686.81   21.91
   2  -4  -5  126.12    6.09
  -2  -4   5  132.11    5.25
   2   4   5  135.50    4.99
   2  -4  -6   48.08    3.36
  -2  -4   6   48.48    2.60
   2  -4  -7   55.59    3.78
  -2  -4   7   56.17    2.92
   2  -4  -8   65.62    4.33
   2  -4  -9  200.20    9.17
  -2  -4   9  192.66    7.49
   2  -4 -10   29.01    3.07
  -2  -4  10   22.69    1.85
   2  -4 -11  356.86   15.09
  -2  -4  11  368.53   12.91
  -2  -4  12   31.25    2.35
  -2  -4  12   26.50    2.12
   2  -4 -12   26.39    3.17
   2   4  12   25.77    2.05
   2  -4 -13  108.75    7.04
  -2  -4  13  108.07    5.25
  -2  -4  13  114.53    5.20
   2   4  13  103.89    4.89
  -2  -4  14  112.38    5.39
   2  -4 -14  119.62    7.55
  -2  -4  14  115.82    5.57
   2   4  14  111.48    5.16
  -2  -4  15  308.87   11.51
   2  -4 -15  303.65   14.17
   2   4  15  284.84   11.03
  -2  -4  15  318.62   11.68
  -2  -4  16   78.30    4.33
   2  -4 -16   72.18    5.99
  -2  -4  16   82.56    4.53
   2   4  16   74.30    4.09
   2   4  17    4.37    1.24
  -2  -4  17    3.79    1.04
  -2  -4  17    4.64    1.29
   2  -4 -17    2.58    1.71
   2  -4 -18  163.99    9.83
  -2  -4  18  179.10    7.81
  -2  -4  18  166.81    7.49
  -2  -4  19   25.49    2.55
  -2  -4  20  149.72    7.11
  -2  -4  21   23.84    2.43
   2   4  21   19.72    2.12
  -2  -4  22   20.98    2.35
   2   4  22   25.40    2.29
  -2  -4  23   23.81    2.36
   2   4  23   25.55    2.23
   2   4  24   35.26    2.54
  -2  -4  24   32.47    2.70
   2   4  25   16.12    1.64
  -2  -4  25   15.93    1.86
  -2  -4  26    7.62    1.22
   2   4  26    7.95    1.15
   2   4  27    1.41    0.62
  -2  -4  27    1.22    0.69
  -2  -4  27    1.14    0.77
   2   4  27    1.83    0.71
  -2  -4  28   20.94    1.53
   2   4  28   21.37    1.44
   2   4  28   21.99    1.38
  -2  -4  28   17.22    1.50
  -2   5  27   32.63    1.78
   2  -5  25   41.17    2.65
   2  -5  24   16.19    1.77
   2  -5  23   56.12    3.54
   2  -5  22   16.89    1.97
   2  -5  21   71.07    4.33
   2  -5  20   63.35    4.09
   2  -5  19   78.25    4.64
   2  -5  18  138.94    6.75
   2  -5  17  326.68   12.67
   2  -5  16  136.43    6.72
  -2   5  16  148.89    6.45
   2  -5  15   82.81    4.70
  -2   5  15   81.98    4.31
   2  -5  14  177.94    7.81
   2  -5  13    7.43    1.38
   2  -5  12  111.19    5.47
   2  -5  11   72.17    4.07
   2  -5  11   74.76    4.38
   2  -5  10  108.75    5.49
   2  -5  10  108.38    5.21
   2  -5   9   67.16    4.03
   2  -5   9   59.81    3.58
   2  -5   8   60.77    3.75
   2  -5   7   21.42    2.08
   2  -5   6  255.88   10.08
   2  -5   5   25.91    2.29
   2  -5   4   19.19    1.98
  -2  -5  -4   20.84    1.64
   2  -5   3    5.85    1.21
  -2  -5  -3    7.48    0.99
  -2  -5  -2  112.44    4.80
   2  -5   2  115.93    5.59
  -2  -5  -1  131.16    5.31
   2  -5   1  128.71    6.09
  -2  -5   0   94.92    4.19
  -2  -5   1  116.05    4.91
  -2  -5   2  129.72    5.26
   2  -5  -2  115.22    6.00
   2  -5  -3    3.84    1.12
  -2  -5   3    5.47    0.89
  -2  -5   4   25.86    1.94
  -2  -5   5   38.06    2.48
   2  -5  -6  267.21   10.58
  -2  -5   6  258.04    9.72
   2  -5  -7   23.97    2.43
  -2  -5   7   25.53    2.04
  -2  -5   8   67.40    3.65
   2  -5  -8   60.12    4.25
   2  -5  -9   80.35    5.10
  -2  -5   9   78.50    4.36
  -2  -5  10  102.92    4.85
  -2  -5  10  103.20    5.15
   2  -5 -10  102.40    6.09
  -2  -5  10  100.99    5.03
  -2  -5  11   79.21    4.36
   2  -5 -11   65.78    4.92
   2   5  11   74.24    3.94
  -2  -5  11   78.80    4.26
  -2  -5  12  117.41    5.78
   2  -5 -12  109.31    6.72
   2   5  12  119.58    5.32
  -2  -5  12  110.19    5.54
  -2  -5  13   10.64    1.52
   2   5  13   12.70    1.64
  -2  -5  13   12.47    1.75
   2  -5 -13   11.35    2.20
   2  -5 -14  175.23    9.51
   2   5  14  184.48    7.60
  -2  -5  14  181.09    7.98
  -2  -5  14  187.98    8.18
   2  -5 -15   81.13    6.02
   2   5  15   87.72    4.55
  -2  -5  15   93.20    4.99
  -2  -5  15   88.93    5.04
   2  -5 -16  126.68    7.87
  -2  -5  16  131.51    6.61
  -2  -5  16  134.25    6.44
   2   5  16  129.85    5.97
  -2  -5  17  343.12   13.35
   2   5  17  338.90   12.52
   2   5  18  142.78    6.40
  -2  -5  18  144.66    7.09
  -2  -5  19   92.07    5.32
  -2  -5  20   61.79    4.17
  -2  -5  21   85.59    4.96
   2   5  22   22.55    2.06
  -2  -5  22   22.07    2.35
   2   5  23   62.36    3.51
  -2  -5  23   63.80    3.77
  -2  -5  23   61.19    3.86
  -2  -5  24   23.77    2.07
  -2  -5  24   21.30    2.11
   2   5  24   21.56    1.88
  -2  -5  25   48.80    2.87
   2   5  25   48.69    2.70
  -2  -5  26   26.95    1.93
   2   5  26   26.42    1.76
  -2  -5  27   31.87    1.92
   2  -6  18   13.06    1.87
   2  -6  17    8.40    1.56
   2  -6  16   66.06    4.26
   2  -6  15   62.89    4.15
   2  -6  14   93.94    5.22
   2  -6  11   57.77    4.04
   2  -6  10  256.67   10.75
   2  -6   9   36.39    3.12
  -2  -6  -9   46.41    4.94
   2  -6   8   56.21    3.85
  -2  -6  -8   44.91    3.40
  -2  -6  -7   20.06    2.24
   2  -6   7   24.40    2.47
   2  -6   6   45.87    3.45
  -2  -6  -6   43.70    3.22
  -2  -6  -5   46.03    4.06
  -2  -6  -5   35.65    2.85
   2  -6   5   40.54    3.20
   2  -6   4  139.94    7.10
  -2  -6  -4  146.44    6.62
  -2  -6  -3   99.39    5.57
   2  -6   3   81.32    5.01
  -2  -6  -2   67.32    4.37
  -2  -6  -2   63.74    3.51
   2  -6   2   61.04    4.12
  -2  -6  -2   63.80    3.75
  -2  -6  -1  263.54   10.01
  -2  -6  -1  258.89   10.25
  -2  -6   0  403.75   14.45
  -2  -6   0  427.96   15.27
  -2  -6   1  277.39   10.31
   2  -6  -1  270.44   11.41
  -2  -6   1  270.91   10.50
  -2  -6   1  287.83   10.94
  -2  -6   2   61.99    3.83
   2  -6  -2   53.50    4.08
  -2  -6   2   56.91    3.35
  -2  -6   2   62.54    3.61
   2  -6  -3   79.51    4.87
  -2  -6   3   87.64    4.35
  -2  -6   3   85.58    4.45
  -2  -6   4  143.08    6.38
  -2  -6   4  149.45    6.33
  -2  -6   4  135.01    6.06
  -2  -6   5   34.14    2.70
  -2  -6   5   32.88    2.48
   2  -6  -5   25.90    2.87
  -2  -6   5   32.17    2.53
  -2  -6   6   43.32    2.95
  -2  -6   6   39.20    2.77
  -2  -6   6   42.44    3.00
  -2  -6   7   18.34    2.03
  -2  -6   7   18.60    2.02
  -2  -6   7   18.64    1.93
  -2  -6   8   52.66    3.43
  -2  -6   8   49.46    3.34
  -2  -6   8   52.76    3.38
  -2  -6   9   32.04    2.69
  -2  -6   9   34.58    2.71
  -2  -6  10  262.96   10.44
  -2  -6  10  264.38   10.30
  -2  -6  11   62.27    3.95
   2   6  11   61.49    3.66
  -2  -6  11   59.34    3.88
  -2  -6  12  107.76    5.63
   2   6  12  104.15    5.12
  -2  -6  13   40.19    3.13
   2   6  13   46.44    3.01
  -2  -6  14   92.06    5.18
  -2  -6  14   94.02    5.37
   2   6  14   92.91    4.77
  -2  -6  15   66.11    4.45
   2   6  15   67.42    3.92
  -2  -6  16   67.77    4.50
   2   6  16   69.05    3.99
  -2  -6  17    8.08    1.66
   2   6  17    6.56    1.36
  -2  -6  18    8.08    1.59
   2   6  18    8.60    1.46
  -2  -6  18   10.00    1.78
  -2  -6  19   38.94    3.06
  -2  -6  19   37.87    3.21
  -2  -6  20   21.46    2.20
  -2  -6  20   19.63    2.26
  -2  -6  21   42.19    3.02
  -2  -6  22    4.21    1.15
   2   6  22    4.12    1.00
  -2  -6  23   32.12    2.38
   2   6  23   32.50    2.18
  -2  -6  24    5.51    1.06
   2   6  24    5.86    0.93
  -2  -6  25    1.14    0.66
   2   6  25    1.93    0.63
  -2  -6  26    8.56    1.00
   2  -7  10   16.34    2.28
  -2  -7  -9    2.56    2.16
   2  -7   9    4.31    1.45
  -2  -7  -8   23.16    3.61
   2  -7   8   19.27    2.45
  -2  -7  -7   38.99    4.40
   2  -7   7   41.11    3.53
  -2  -7  -6   83.40    4.98
   2  -7   6   86.52    5.48
  -2  -7  -5   65.26    5.05
  -2  -7  -5   55.01    3.88
   2  -7   5   55.47    4.22
  -2  -7  -4  201.31    8.91
   2  -7   4  208.96    9.73
  -2  -7  -4  223.76   10.32
  -2  -7  -3  152.16    7.22
   2  -7   3  152.35    7.85
  -2  -7  -3  163.97    8.28
  -2  -7  -2  362.33   13.87
  -2  -7  -2  379.63   14.80
   2  -7   1   14.01    2.05
  -2  -7  -1   16.19    2.45
  -2  -7  -1   15.30    1.78
   2  -7   0  624.43   23.10
  -2  -7   0  652.84   21.75
   2  -7   0  586.19   21.99
  -2  -7   0  687.46   22.77
   2  -7  -1   10.92    2.05
   2  -7  -1   14.97    2.24
  -2  -7   1   15.54    2.25
  -2  -7   1   16.44    1.83
  -2  -7   1   12.97    1.93
  -2  -7   2  356.36   13.12
  -2  -7   2  362.13   13.36
  -2  -7   2  367.64   13.73
  -2  -7   3  156.38    7.29
  -2  -7   3  158.20    7.07
  -2  -7   3  145.29    6.77
  -2  -7   4  214.02    8.82
  -2  -7   4  214.75    8.90
  -2  -7   4  212.32    9.02
  -2  -7   5   62.73    4.05
  -2  -7   5   60.94    3.87
  -2  -7   5   64.35    4.04
   2  -7  -5   51.39    4.35
  -2  -7   6   88.18    4.96
  -2  -7   6   87.55    4.85
  -2  -7   6   94.50    5.03
  -2  -7   7   38.32    3.05
  -2  -7   7   36.41    2.98
  -2  -7   7   40.49    3.20
  -2  -7   8   24.69    2.48
  -2  -7   8   21.98    2.30
  -2  -7   8   24.09    2.43
  -2  -7   9    1.91    1.17
  -2  -7   9    2.84    1.15
  -2  -7   9    1.54    0.87
  -2  -7  10   17.33    2.15
   2   7  10   18.25    2.01
  -2  -7  10   16.80    2.07
   2   7  11   51.89    3.36
   2   7  12  185.61    7.73
   2   7  13  100.66    5.00
   2   7  14    4.99    1.28
   2   7  15   53.28    3.36
  -2  -7  16    6.50    1.44
   2   7  16    6.66    1.30
  -2  -7  17    0.58    0.89
   2   7  17    1.07    0.93
  -2  -7  18    1.57    0.99
  -2  -7  19   48.90    3.33
  -2  -7  20    2.45    1.03
  -2  -7  21   11.55    1.54
   2   7  21   14.55    1.43
  -2  -7  22   25.69    2.06
   2   7  22   27.05    1.82
   2   7  23   27.41    1.67
  -2  -7  23   26.37    1.95
  -2  -7  24   14.22    1.27
  -2  -8  -8   38.43    4.47
  -2  -8  -7    3.45    2.15
  -2  -8  -6   33.14    3.97
  -2  -8  -5  167.09    9.21
  -2  -8  -4    8.25    1.71
  -2  -8  -4    9.97    2.39
  -2  -8  -3   34.88    3.12
  -2  -8  -3   33.12    3.58
   2  -8   3   31.64    2.94
  -2  -8  -2   85.34    5.59
  -2  -8  -2   75.94    4.77
   2  -8   2   73.13    4.74
   2  -8   1  182.24    9.35
   2  -8   1  166.62    8.40
  -2  -8   0  495.88   18.03
  -2  -8   0  533.04   18.87
  -2  -8   1  179.99    8.29
  -2  -8   1  196.62    8.60
   2  -8  -1  166.09    8.62
  -2  -8   1  193.80    8.88
  -2  -8   2   79.14    4.78
  -2  -8   2   86.37    5.04
   2  -8  -2   80.12    5.38
  -2  -8   2   84.40    5.24
  -2  -8   3   34.07    3.02
   2  -8  -3   25.54    3.06
  -2  -8   3   31.26    3.04
   2  -8  -4    4.73    1.79
  -2  -8   4    6.11    1.55
  -2  -8   4    6.00    1.58
  -2  -8   5  162.17    7.77
  -2  -8   5  160.78    7.63
  -2  -8   6   37.32    3.17
  -2  -8   6   41.06    3.35
  -2  -8   7    4.21    1.32
  -2  -8   7    4.57    1.40
  -2  -8   8   37.98    3.14
  -2  -8   8   35.06    3.14
   2   8   9   95.49    4.91
  -2  -8   9  100.30    5.37
   2   8  10   64.46    3.77
  -2  -8  10   61.12    4.01
   2   8  11   70.91    3.96
   2   8  12   14.53    1.73
   2   8  13   11.87    1.55
   2   8  14    3.47    1.08
   2   8  15   54.36    3.19
  -2  -8  15   54.50    3.68
   2   8  16   32.61    2.32
  -2  -8  16   33.82    2.78
  -2  -8  17   31.52    2.62
   2   8  17   32.37    2.21
  -2  -8  18    5.63    1.28
  -2  -8  19    9.48    1.41
  -2  -8  20    5.91    1.10
   2   8  20    5.18    0.86
   2   8  21   27.56    1.61
  -2  -8  21   30.40    2.05
  -2  -8  22   21.20    1.55
  -2  -9  -6   23.82    3.31
  -2  -9  -5  184.04    9.57
  -2  -9  -4   30.70    3.65
  -2  -9  -3  187.23    9.31
   2  -9   3  165.72    8.16
   2  -9   2   60.94    4.42
  -2  -9  -2   70.07    5.16
   2  -9   1  184.64    9.02
  -2  -9  -1  213.31    9.86
   2  -9   0    2.72    1.59
  -2  -9   0    4.80    1.80
  -2  -9   1  203.89    9.02
  -2  -9   1  222.27    9.70
  -2  -9   2   68.27    4.71
  -2  -9   2   67.18    4.42
   2  -9  -2   60.36    4.62
  -2  -9   3  182.35    8.34
  -2  -9   3  177.58    8.54
  -2  -9   4   25.36    2.65
  -2  -9   4   29.70    2.96
  -2  -9   5  160.52    7.95
  -2  -9   5  177.71    7.99
  -2  -9   6   28.08    2.74
  -2  -9   6   25.82    2.72
  -2  -9   7   21.25    2.34
  -2  -9   7   17.64    2.30
  -2  -9   8    0.33    1.10
   2   9   8    0.36    0.86
  -2  -9   9    2.36    1.16
   2   9   9    2.70    1.03
   2   9  10   10.89    1.45
   2   9  11   54.15    3.11
   2   9  12   32.54    2.29
   2   9  13   93.34    4.28
   2   9  14   32.26    2.13
  -2  -9  14   28.05    2.48
  -2  -9  15    7.38    1.36
   2   9  15    7.91    1.15
  -2  -9  16    3.11    1.04
  -2  -9  17    2.46    0.90
  -2  -9  18   18.26    1.65
  -2  -9  19    4.11    0.86
  -2 -10  -4   11.03    2.19
  -2 -10  -3   24.57    2.94
  -2 -10  -2    0.34    1.30
   2 -10   1   34.30    3.05
  -2 -10  -1   37.62    3.51
  -2 -10   0   31.78    3.18
  -2 -10   1   37.36    3.44
  -2 -10   2    1.43    1.30
  -2 -10   3   21.64    2.55
  -2 -10   4   13.68    2.00
  -2 -10   5    0.91    1.04
  -2 -10   6   12.82    1.96
   2  10   6   10.92    1.37
   2  10   7   12.39    1.41
   2  10   8   18.55    1.60
   2  10   9   36.44    2.24
   2  10  10   29.05    1.91
   2  10  11    1.60    0.72
  -2 -10  12    5.82    1.22
   2  10  12    5.15    0.87
  -2 -10  13    2.89    1.01
   2  10  13    4.47    0.78
  -2 -10  14    2.14    0.90
  -2 -10  15    9.35    1.20
  -2 -11   0    1.39    1.12
  -2 -11   1   15.56    2.00
  -2 -11   2    9.79    1.71
   2  11   3   32.90    1.92
  -2 -11   3   32.92    2.72
   2  11   4   21.52    1.49
  -2 -11   4   18.79    2.07
   2  11   5   31.43    1.77
  -2 -11   5   26.88    2.40
   2  11   6    4.99    0.79
   2  11   7   24.46    1.49
  -3   0   0    1.24    0.24
   3   0   0    1.08    0.60
  -3   0   1   90.68    2.81
   3   0  -1   84.46    3.76
   3   0   1   95.81    3.74
  -3   0   2    2.01    0.35
   3   0   2    2.63    0.66
   3   0  -2    2.17    0.76
   3   0  -3  331.87   11.65
  -3   0   3  344.22   10.66
   3   0   3  322.42   11.30
   3   0  -4   98.26    4.63
  -3   0   4  100.58    3.65
   3   0   4  104.04    4.16
   3   0  -5   44.28    2.83
  -3   0   5   44.61    1.99
   3   0  -6    4.07    1.01
  -3   0   6    3.30    0.56
  -3   0   7  103.96    3.95
   3   0  -7   98.97    5.15
  -3   0   8  104.64    4.08
   3   0  -8  101.19    5.48
  -3   0   9  373.83   12.32
   3   0  -9  371.02   14.38
  -3   0  10 1091.81   33.98
   3   0 -10 1087.26   36.51
  -3   0  11  203.26    7.37
   3   0 -11  196.92    9.53
  -3   0  12  127.26    5.24
   3   0 -12  136.73    7.49
  -3   0  13  108.36    4.75
   3   0 -13  119.91    7.09
  -3   0  14  630.38   20.86
   3   0 -14  632.58   24.14
   3   0  14  643.71   21.02
  -3   0  15   74.33    3.78
   3   0 -15   75.46    5.87
   3   0  15   74.08    3.92
  -3   0  16  428.00   14.78
   3   0 -16  414.04   18.13
   3   0  16  424.96   14.93
  -3   0  17    4.39    0.98
   3   0 -17    3.66    1.68
   3   0  17    3.15    1.03
  -3   0  18  177.33    7.53
   3   0 -18  170.81   10.25
   3   0  18  189.92    7.80
   3   0 -19    9.93    2.46
   3   0  19   11.99    1.70
   3   0 -20   69.37    6.17
  -3   0  20   67.08    3.88
   3   0  20   77.85    4.32
  -3   0  21  101.83    4.99
   3   0  21   95.43    5.12
  -3   0  22    1.34    0.86
   3   0  22    0.62    0.87
   3   0  23   29.32    2.30
  -3   0  23   27.92    2.35
   3   0  23   27.96    2.53
  -3   0  24   42.73    2.88
   3   0  24   44.15    3.10
  -3   0  25    0.47    0.73
   3   0  25    0.34    0.77
  -3   0  26    2.46    0.85
   3   0  26    2.66    0.95
  -3   0  27    1.49    0.69
   3   0 -27    2.64    1.24
  -3   0  28   14.64    1.32
   3   0 -28   16.39    1.90
   3   0 -29   10.56    1.41
   3   1 -29   25.71    2.20
  -3   1  28   29.51    1.84
   3   1 -28   30.17    2.70
  -3   1  27   19.10    1.60
   3  -1  27   17.69    1.69
  -3   1  26   10.58    1.29
   3  -1  26    8.95    1.39
   3  -1  25   13.86    1.74
  -3   1  25   15.47    1.61
  -3   1  24   24.10    2.10
   3  -1  24   26.57    2.40
  -3   1  23   45.28    2.94
   3  -1  23   38.20    2.99
   3  -1  22    9.62    1.58
   3  -1  21   53.47    3.61
   3  -1  20    5.50    1.34
   3  -1  19   29.35    2.58
   3  -1  18   20.81    2.11
  -3   1  17    9.09    1.27
   3  -1  17    6.12    1.27
   3   1 -17    8.20    2.17
   3   1 -16    4.11    1.70
   3  -1  16    2.48    0.94
  -3   1  16    2.76    0.82
   3  -1  15   47.68    2.98
  -3   1  15   45.01    2.78
   3   1 -15   46.16    4.34
   3  -1  14   28.42    2.17
   3  -1  14   33.26    2.18
   3   1 -14   32.33    3.54
  -3   1  13   75.32    3.66
   3   1 -13   79.15    5.46
  -3   1  12  151.83    5.94
   3   1 -12  147.33    7.82
   3   1 -11  111.22    6.12
  -3   1  11   98.64    4.28
   3   1 -10  453.56   17.08
  -3   1  10  464.80   15.14
   3   1  -9   35.43    2.86
  -3   1   9   28.43    1.77
   3   1  -8  729.58   24.81
  -3   1   8  744.98   23.31
   3   1  -7  224.37    8.87
  -3   1   7  231.74    7.88
   3   1  -6  317.56   11.56
  -3   1   6  324.39   10.60
   3   1  -5  124.39    5.41
  -3   1   5  133.13    4.73
   3   1  -4   77.19    3.59
   3  -1   3  189.76    6.78
   3  -1   2 1668.27   51.15
   3  -1   1   31.24    1.83
   3  -1   0    1.12    0.46
   3  -1  -1   21.80    1.56
  -3  -1   2 1572.15   47.15
   3   1   2 1530.88   48.11
   3  -1  -2 1531.86   48.07
  -3  -1   3  171.65    5.72
   3  -1  -3  173.90    6.87
   3   1   3  174.11    6.47
   3  -1  -3  160.70    6.46
   3  -1  -4   89.21    4.47
   3   1   4   89.35    3.96
  -3  -1   5  119.34    4.23
   3  -1  -5  118.79    5.56
   3   1   5  108.26    4.68
  -3  -1   6  340.30   11.02
   3  -1  -6  328.25   12.51
  -3  -1   7  239.27    8.10
   3  -1  -7  230.38    9.65
  -3  -1   8  729.54   23.22
   3  -1  -8  764.36   25.48
  -3  -1   9   37.51    2.07
   3  -1  -9   35.03    3.22
  -3  -1  10  399.56   13.40
   3  -1 -10  405.01   15.86
  -3  -1  11   99.28    4.28
   3  -1 -11  101.48    6.24
  -3  -1  12  142.52    5.82
   3  -1 -12  155.18    8.28
  -3  -1  13   67.66    3.48
   3  -1 -13   77.06    5.64
  -3  -1  14   26.56    2.03
   3  -1 -14   22.80    3.18
  -3  -1  15   40.76    2.69
   3  -1 -15   40.69    4.31
   3  -1 -16    0.89    1.41
  -3  -1  16    2.90    0.89
  -3  -1  17    5.05    1.15
   3  -1 -17    5.45    1.98
  -3  -1  17    6.88    1.23
   3   1  17    4.38    1.15
  -3  -1  18   24.16    2.23
  -3  -1  18   25.13    2.16
   3  -1 -18   20.62    3.39
   3   1  18   21.95    2.12
   3  -1 -19   28.58    3.99
  -3  -1  19   29.34    2.41
   3   1  19   26.66    2.41
  -3  -1  19   29.99    2.52
  -3  -1  20    6.52    1.27
   3   1  20    5.58    1.34
  -3  -1  21   49.37    3.22
   3   1  21   44.16    3.22
  -3  -1  22   15.23    1.78
   3   1  22   14.98    1.64
   3   1  22   14.43    1.89
  -3  -1  23   32.85    2.62
   3   1  23   36.26    2.85
   3   1  23   36.33    2.51
  -3  -1  24   29.01    2.36
   3   1  24   29.20    2.20
  -3  -1  25    9.50    1.36
  -3  -1  26    7.84    1.20
   3  -1 -26    8.83    1.70
  -3  -1  27   23.05    1.81
   3  -1 -27   20.20    2.17
  -3  -1  28   29.01    1.86
   3  -1 -28   26.99    2.16
   3   1  29   23.89    1.66
  -3   2  27   14.64    1.36
  -3   2  26    2.89    0.81
  -3   2  25    7.59    1.16
  -3   2  24   14.97    1.61
   3  -2  24   13.14    1.71
   3  -2  23   25.39    2.40
   3  -2  22    8.47    1.50
   3  -2  21    4.53    1.28
   3  -2  20   21.68    2.25
   3  -2  19  227.87    9.37
   3  -2  18   35.33    2.78
   3  -2  17   43.17    3.05
  -3   2  16   31.68    2.40
   3  -2  16   38.37    2.72
  -3   2  15  464.80   15.82
   3  -2  15  459.63   16.09
   3  -2  14   20.98    1.79
  -3   2  14   20.68    1.77
   3  -2  14   21.34    1.92
  -3   2  13   24.94    1.90
   3  -2  13   28.58    2.05
  -3   2  12   13.02    1.32
  -3   2  11  312.60   10.86
   3   2 -10   15.89    1.87
  -3   2  10   11.06    1.19
   3   2  -9  292.86   11.33
  -3   2   9  313.98   10.52
   3   2  -8   89.75    4.38
   3   2  -7   26.51    1.96
   3   2  -6    2.63    0.68
   3  -2   0   90.44    3.74
   3   2   0   98.74    4.54
   3  -2  -1   69.38    2.95
   3   2   1   61.49    3.39
   3  -2  -2  158.01    5.90
   3   2   2  173.60    6.50
   3  -2  -3  139.64    6.03
   3   2   3  140.29    5.52
   3  -2  -3  132.49    5.10
   3  -2  -4   16.22    1.82
   3  -2  -4   15.64    1.27
   3   2   5  132.78    5.18
   3  -2  -5  122.24    4.97
   3   2   6    5.21    0.82
   3  -2  -6    4.51    0.81
   3  -2 -12   12.06    2.24
   3  -2 -13   26.27    3.29
   3   2  13   29.15    2.15
   3   2  14   17.54    1.73
   3  -2 -14   17.35    2.78
   3  -2 -15  450.03   19.01
   3  -2 -16   32.15    3.92
  -3  -2  16   29.32    2.30
   3  -2 -17   44.27    4.75
  -3  -2  17   44.34    2.98
   3  -2 -18   31.20    3.99
  -3  -2  18   27.56    2.38
   3  -2 -19  206.42   11.66
  -3  -2  19  207.28    8.73
   3   2  19  230.06    8.96
  -3  -2  20   28.12    2.44
   3   2  20   30.38    2.56
  -3  -2  21    3.98    1.15
  -3  -2  22    6.66    1.35
  -3  -2  23   24.07    2.23
  -3  -2  24   11.56    1.58
   3   2  24   12.22    1.40
   3  -2 -24    9.81    1.83
   3  -2 -25    7.79    1.55
  -3  -2  25   10.05    1.38
  -3  -2  26    4.23    0.99
   3   2  26    5.70    1.11
  -3  -2  27   17.52    1.58
   3   2  27   18.70    1.69
  -3  -2  28    8.53    1.08
   3   2  28   14.49    1.34
   3   2  29    5.75    0.81
   3   3 -28   69.08    3.96
  -3   3  27   92.77    3.87
  -3   3  26   10.33    1.17
  -3   3  25   28.40    2.02
   3  -3  21   11.10    1.72
   3  -3  20   95.64    5.14
   3  -3  19   22.12    2.29
   3  -3  18   25.54    2.37
   3  -3  17   21.66    2.20
   3  -3  16  118.17    5.68
  -3   3  15  115.04    5.31
   3  -3  15  120.99    5.63
  -3   3  14  210.32    8.18
   3  -3  14  213.51    8.45
  -3   3  13    5.73    1.05
   3  -3  13    5.76    1.01
   3  -3  13    8.25    1.25
   3  -3  12  253.64    9.11
  -3   3  12  234.51    8.97
   3  -3   8   29.66    2.28
   3  -3   7  235.15    9.06
   3  -3   6   59.92    3.42
   3  -3   5  135.41    6.00
   3  -3   4  259.89    9.97
   3  -3   3  567.29   19.23
  -3  -3  -3  563.17   17.76
  -3  -3  -2   70.59    2.87
   3   3   0   25.15    2.15
   3   3   1  517.85   17.48
   3   3   2   77.39    3.82
   3   3   3  642.62   20.96
   3  -3  -4  274.82   10.24
   3   3   4  245.86    9.20
   3   3   5  175.25    6.50
   3  -3  -5  151.25    7.27
   3  -3  -6   51.39    3.64
   3   3   6   52.16    2.74
   3  -3  -7  247.09   10.50
   3  -3  -8   29.68    2.90
   3  -3  -9   82.15    5.17
   3  -3 -10  128.03    7.12
   3  -3 -11   86.65    5.86
   3  -3 -12  235.29   11.10
   3   3  12  226.63    8.58
   3  -3 -13    5.92    1.76
   3   3  13    8.73    1.34
   3  -3 -14  202.11   10.54
   3   3  14  197.32    7.86
   3  -3 -15  113.92    7.62
  -3  -3  15  120.39    5.57
   3   3  15  120.01    5.45
   3  -3 -16  100.04    7.22
  -3  -3  16  102.54    5.16
   3   3  16  109.27    5.16
  -3  -3  17   18.49    1.99
   3  -3 -17   16.33    2.97
  -3  -3  18   26.64    2.39
   3  -3 -18   22.90    3.48
  -3  -3  19   36.39    2.84
  -3  -3  20   91.67    4.93
  -3  -3  21   18.22    2.02
  -3  -3  22   66.32    4.02
   3   3  23   81.52    4.39
  -3  -3  23   80.38    4.44
   3   3  24   23.96    2.15
  -3  -3  24   20.82    2.06
  -3  -3  25   24.64    2.12
   3   3  25   27.51    2.24
  -3  -3  26   13.67    1.48
   3   3  26   11.63    1.43
  -3  -3  27   99.41    4.37
   3   3  27  104.01    4.47
   3   3  28   57.72    2.81
   3   4 -27   13.19    1.74
  -3   4  26    3.12    0.66
   3   4 -26    4.23    1.38
  -3   4  15   60.26    3.53
  -3   4  14  134.07    5.99
  -3   4  13   56.46    3.37
   3  -4  12    7.16    1.10
   3  -4  11  170.25    6.74
   3  -4  10  159.91    6.34
   3  -4   9  114.35    5.59
   3  -4   8   69.27    4.06
   3  -4   7   23.82    2.25
   3  -4   6  130.83    6.18
   3  -4   5  121.57    5.96
   3  -4   4   75.85    4.34
   3  -4   3  563.58   19.72
  -3  -4  -2  296.17   10.19
   3  -4   2  309.80   11.71
  -3  -4  -1  218.87    7.74
   3   4   0   48.38    3.11
  -3  -4   0   48.19    2.48
  -3  -4   1  223.42    8.19
   3   4   1  244.98    9.01
  -3  -4   2  314.03   10.92
   3   4   2  329.47   11.51
  -3  -4   3  596.51   19.41
   3   4   3  605.44   19.80
   3   4   4   92.04    4.17
  -3  -4   4   89.01    3.99
   3   4   5  138.00    5.59
   3   4   6  151.79    5.93
   3  -4  -6  146.68    7.17
   3  -4  -7   25.13    2.65
   3  -4  -8   97.04    5.76
   3  -4  -9  117.60    6.74
   3   4   9  121.67    5.24
   3  -4 -10  152.48    8.03
  -3  -4  10  149.08    6.08
   3   4  10  143.65    6.09
   3  -4 -11  151.34    8.30
   3   4  11  158.14    6.48
   3  -4 -12    8.41    1.94
   3   4  12    9.91    1.45
   3  -4 -13   59.90    4.99
  -3  -4  13   61.39    3.70
   3   4  13   68.54    3.70
  -3  -4  13   60.96    3.65
   3  -4 -14  131.14    7.91
  -3  -4  14  135.95    6.17
   3   4  14  127.24    5.80
  -3  -4  14  125.06    5.98
   3  -4 -15   63.80    5.30
  -3  -4  15   67.49    3.98
  -3  -4  15   60.71    3.77
   3  -4 -16   31.02    3.70
  -3  -4  16   33.10    2.73
  -3  -4  16   32.15    2.62
   3  -4 -17  107.65    7.45
  -3  -4  17  117.72    5.88
  -3  -4  17  130.52    6.16
  -3  -4  18   83.04    4.77
  -3  -4  19   63.39    4.07
  -3  -4  20  188.22    8.25
  -3  -4  21   91.90    4.99
   3   4  21   87.79    4.71
  -3  -4  22   20.46    2.14
   3   4  22   19.08    1.99
  -3  -4  23   25.29    2.31
   3   4  23   27.93    2.29
  -3  -4  24   44.45    2.94
   3   4  24   42.98    2.84
  -3  -4  25   20.63    1.84
   3   4  25   19.81    1.76
  -3  -4  26    3.94    0.94
  -3  -4  26    3.76    0.83
   3   4  26    3.82    0.86
   3   4  27   17.14    1.39
   3   5 -25   17.27    1.93
   3   5 -24   38.09    3.08
  -3   5  14  107.87    5.29
   3  -5   9   15.11    1.98
   3  -5   8   81.04    4.83
   3  -5   7  171.16    7.88
   3  -5   6  105.42    5.79
   3  -5   5    8.70    1.61
   3  -5   4   49.44    3.63
   3  -5   3  123.42    6.44
   3  -5   2  238.59   10.20
  -3  -5  -1  178.96    6.97
   3  -5   1  174.33    8.41
   3   5  -1  199.39    8.00
  -3  -5   0  237.05    8.72
   3   5   0  240.44    9.38
   3   5   1  172.04    7.18
  -3  -5   1  179.69    6.89
  -3  -5   2  242.65    8.99
  -3  -5   3  113.13    5.01
  -3  -5   4   62.35    3.49
  -3  -5   4   61.90    3.39
  -3  -5   5    5.13    1.12
  -3  -5   5    5.81    1.00
  -3  -5   6  137.35    5.94
  -3  -5   6  126.96    5.75
  -3  -5   6  125.55    5.71
  -3  -5   7  193.93    7.84
  -3  -5   7  189.46    7.73
  -3  -5   7  183.60    7.65
  -3  -5   8   81.72    4.35
  -3  -5   8   85.68    4.45
  -3  -5   8   84.82    4.42
   3  -5  -8   87.34    5.34
  -3  -5   9   13.61    1.62
  -3  -5   9   14.23    1.76
  -3  -5   9   12.58    1.68
   3  -5  -9   17.16    2.33
   3   5  10    2.11    1.04
  -3  -5  10    3.42    1.11
  -3  -5  10    1.92    1.01
  -3  -5  10    1.53    0.76
  -3  -5  10    2.16    1.06
   3  -5 -10    2.14    1.16
  -3  -5  11   24.61    2.23
   3  -5 -11   24.57    2.98
  -3  -5  11   23.65    2.31
   3   5  11   25.49    2.25
  -3  -5  12   18.15    1.98
  -3  -5  12   18.63    2.13
   3  -5 -12   15.92    2.51
  -3  -5  12   18.33    2.01
   3  -5 -13  150.92    8.53
  -3  -5  13  147.00    6.95
  -3  -5  13  150.96    7.00
   3  -5 -14  111.33    7.22
  -3  -5  14  119.38    5.99
  -3  -5  14  121.83    6.04
   3  -5 -15   89.77    6.36
  -3  -5  15   88.32    5.00
  -3  -5  15   87.66    5.01
  -3  -5  16   92.38    5.17
  -3  -5  17   14.71    1.97
   3   5  17   14.26    1.84
  -3  -5  18    2.71    1.22
  -3  -5  19    1.88    1.19
  -3  -5  20   51.88    3.57
  -3  -5  21   29.09    2.52
   3   5  21   28.79    2.37
  -3  -5  21   24.05    2.38
  -3  -5  22  130.12    5.88
  -3  -5  22  111.70    5.61
   3   5  22  119.48    5.49
  -3  -5  23    5.25    1.17
  -3  -5  23    4.02    1.11
   3   5  23    4.66    1.09
  -3  -5  24   34.41    2.42
   3   5  24   34.87    2.33
   3   5  25   23.13    1.73
   3   5  26   39.28    2.14
   3  -6   9  115.25    6.44
   3  -6   8   40.87    3.54
  -3  -6  -8   40.52    3.22
   3  -6   7   67.25    4.73
  -3  -6  -7   66.94    4.17
  -3  -6  -6   10.51    2.66
  -3  -6  -6    9.03    1.58
   3  -6   6    8.27    1.70
   3  -6   5   44.19    3.74
  -3  -6  -5   46.72    3.30
   3  -6   4  151.38    7.88
  -3  -6  -4  145.63    6.91
   3  -6   3   45.66    3.92
  -3  -6  -3   55.69    4.26
  -3  -6  -3   45.46    3.23
   3  -6   2   24.22    2.84
  -3  -6  -2   30.81    3.04
  -3  -6  -2   27.04    2.40
  -3  -6  -1   77.76    4.86
  -3  -6  -1   73.32    4.16
  -3  -6   0   88.82    4.46
  -3  -6   0   90.72    4.81
  -3  -6   1   82.52    4.15
  -3  -6   1   75.05    4.31
  -3  -6   1   85.62    4.90
  -3  -6   2   26.15    2.48
  -3  -6   2   23.51    2.01
  -3  -6   3   47.48    3.04
  -3  -6   3   51.76    3.49
  -3  -6   3   46.35    3.20
  -3  -6   4  150.39    6.74
  -3  -6   4  158.75    7.05
  -3  -6   4  139.77    6.45
  -3  -6   5   47.27    3.24
  -3  -6   5   46.86    3.32
  -3  -6   5   46.09    3.10
  -3  -6   6    7.03    1.49
  -3  -6   6    5.89    1.37
  -3  -6   6    7.24    1.27
  -3  -6   7   60.17    3.82
  -3  -6   7   63.06    3.94
  -3  -6   7   61.99    3.82
  -3  -6   8   39.42    3.00
  -3  -6   8   39.58    3.04
  -3  -6   8   33.33    2.76
  -3  -6   9  118.43    5.74
  -3  -6   9  115.00    5.78
  -3  -6   9  110.63    5.74
  -3  -6  10   22.73    2.34
  -3  -6  10   27.33    2.53
  -3  -6  10   24.89    2.39
  -3  -6  11  148.37    6.66
  -3  -6  11  144.34    6.76
  -3  -6  11  129.90    6.67
  -3  -6  12   64.34    3.91
  -3  -6  12   64.62    4.10
  -3  -6  13   99.05    5.40
  -3  -6  13   96.38    5.01
  -3  -6  14   59.37    3.95
   3   6  14   55.75    3.54
  -3  -6  15  137.54    6.58
   3   6  15  128.35    6.07
  -3  -6  16  139.46    6.60
   3   6  16  122.46    5.91
  -3  -6  17   52.58    3.65
   3   6  17   51.96    3.33
  -3  -6  18   28.98    2.64
  -3  -6  19  166.84    7.43
  -3  -6  20   17.15    1.99
  -3  -6  21   28.56    2.41
   3   6  21   32.48    2.35
  -3  -6  22   12.87    1.57
   3   6  22   14.27    1.49
  -3  -6  23    7.53    1.21
   3   6  23    9.93    1.18
   3   6  24   25.03    1.71
   3   6  25   13.06    1.10
   3  -7   8  101.04    6.36
  -3  -7  -8   97.41    5.60
   3  -7   7  204.24   10.09
  -3  -7  -7  196.17    9.00
   3  -7   6   34.84    3.59
  -3  -7  -6   41.36    3.29
  -3  -7  -5   78.97    4.73
  -3  -7  -5   86.14    6.28
   3  -7   5   75.87    5.46
   3  -7   4   15.41    2.49
  -3  -7  -4   18.93    3.05
  -3  -7  -4   16.43    2.07
  -3  -7  -3   90.46    5.24
  -3  -7  -3  107.48    6.50
  -3  -7  -2  166.62    7.82
  -3  -7  -2  190.11    9.02
  -3  -7  -1  157.72    7.91
  -3  -7  -1  144.68    7.03
  -3  -7   0   24.17    2.50
  -3  -7   0   26.11    2.88
  -3  -7   1  160.45    7.87
  -3  -7   2  156.67    7.12
  -3  -7   2  165.39    7.80
  -3  -7   3   99.32    5.17
  -3  -7   3  103.37    5.46
  -3  -7   3   96.52    5.58
  -3  -7   4   15.82    1.88
  -3  -7   4   18.37    2.19
  -3  -7   4   17.07    2.20
  -3  -7   5   82.13    4.68
  -3  -7   5   82.37    4.79
  -3  -7   5   87.22    5.06
  -3  -7   6   39.61    3.22
  -3  -7   6   36.38    3.04
  -3  -7   7  214.80    9.23
  -3  -7   7  198.88    8.92
  -3  -7   7  218.07    9.08
  -3  -7   8  109.69    5.79
  -3  -7   8  100.94    5.60
  -3  -7   8  115.92    5.83
  -3  -7   9   73.04    4.57
  -3  -7   9   76.40    4.56
  -3  -7  10   59.14    4.03
  -3  -7  10   59.98    3.93
  -3  -7  11   48.93    3.62
   3   7  11   48.82    3.29
  -3  -7  11   50.67    3.51
  -3  -7  12   13.53    1.87
  -3  -7  12   12.49    1.92
   3   7  12   16.89    1.93
  -3  -7  13   12.89    1.96
   3   7  13   15.42    1.83
  -3  -7  14   14.65    2.00
   3   7  14   13.89    1.80
  -3  -7  15   11.95    1.81
   3   7  15   12.67    1.68
  -3  -7  16   15.43    1.96
   3   7  16   14.03    1.70
  -3  -7  17    4.01    1.23
   3   7  17    6.45    1.25
  -3  -7  18    4.90    1.28
  -3  -7  19   22.95    2.17
  -3  -7  20   15.05    1.73
  -3  -7  21   32.66    2.38
   3   7  21   37.38    2.25
  -3  -7  22   11.48    1.34
   3   7  22   10.00    1.08
   3   7  23   44.51    2.20
  -3  -8  -7   10.07    2.74
  -3  -8  -6   92.88    6.68
  -3  -8  -5   17.49    3.06
  -3  -8  -5   17.17    2.20
  -3  -8  -4   22.25    3.17
  -3  -8  -4   22.16    2.52
  -3  -8  -3   66.58    4.44
  -3  -8  -3   68.26    5.29
  -3  -8  -2    6.72    2.01
  -3  -8  -2    8.77    1.75
  -3  -8  -1   14.76    2.44
  -3  -8  -1   15.10    2.15
  -3  -8   0   31.63    2.97
  -3  -8   0   34.86    3.47
  -3  -8   1   16.88    2.43
  -3  -8   2    7.37    1.64
  -3  -8   2    8.78    1.92
  -3  -8   3   62.78    4.28
  -3  -8   3   67.84    4.60
  -3  -8   4   26.66    2.72
  -3  -8   4   26.13    2.82
  -3  -8   5   15.15    2.16
  -3  -8   5   14.90    2.07
  -3  -8   6   92.01    5.15
  -3  -8   6   79.01    4.98
  -3  -8   7    9.53    1.77
  -3  -8   7    8.22    1.70
  -3  -8   8   16.71    2.09
  -3  -8   8   15.12    2.14
  -3  -8   9    9.18    1.65
  -3  -8   9    9.44    1.77
   3   8   9    8.30    1.46
   3   8  10   87.17    4.53
  -3  -8  10   85.06    4.82
  -3  -8  10   87.93    5.08
   3   8  11   38.47    2.79
  -3  -8  11   41.04    3.07
  -3  -8  11   38.85    3.19
  -3  -8  12   91.39    5.21
   3   8  12   98.64    4.77
  -3  -8  12   97.09    5.00
  -3  -8  13   21.55    2.32
   3   8  13   19.71    1.91
  -3  -8  14   76.47    4.51
   3   8  14   83.54    4.14
   3   8  15    9.80    1.37
  -3  -8  15   10.33    1.62
  -3  -8  16  103.39    5.23
   3   8  16  107.18    4.74
  -3  -8  17   19.89    1.97
  -3  -8  18   58.54    3.40
  -3  -8  19    8.21    1.27
   3   8  20   14.74    1.20
  -3  -8  20   11.97    1.35
  -3  -8  21   19.79    1.52
  -3  -9  -5    1.76    1.75
  -3  -9  -4   48.26    4.37
  -3  -9  -3   26.44    3.22
  -3  -9  -2   46.73    3.58
  -3  -9  -2   51.86    4.36
  -3  -9  -1    2.88    1.21
  -3  -9  -1    3.89    1.64
  -3  -9   0   52.91    4.25
  -3  -9   1    4.66    1.69
  -3  -9   2   53.37    3.83
  -3  -9   2   50.08    3.98
  -3  -9   3   24.90    2.56
  -3  -9   3   24.05    2.70
  -3  -9   4   45.63    3.45
  -3  -9   4   42.45    3.53
  -3  -9   5    2.23    1.19
  -3  -9   5    1.63    1.18
  -3  -9   6   40.34    3.20
  -3  -9   6   40.85    3.39
  -3  -9   7   14.78    2.04
   3   9   7   13.93    1.66
  -3  -9   7   15.82    2.05
   3   9   8   51.39    3.11
  -3  -9   8   46.23    3.51
  -3  -9   8   50.34    3.47
   3   9   9   16.68    1.75
  -3  -9   9   15.45    1.93
  -3  -9   9   15.12    1.99
   3   9  10   45.25    2.84
  -3  -9  10   47.94    3.20
  -3  -9  10   47.53    3.40
  -3  -9  11    4.62    1.29
  -3  -9  11    7.08    1.45
   3   9  11    7.99    1.24
   3   9  12   18.26    1.68
  -3  -9  12   15.33    1.91
  -3  -9  13    2.43    1.03
   3   9  13    3.18    0.94
  -3  -9  14    0.06    0.80
   3   9  14    0.45    0.73
   3   9  15   14.82    1.37
  -3  -9  15   14.52    1.66
  -3  -9  16    0.64    0.76
  -3  -9  17    5.16    1.04
  -3  -9  18   34.11    2.10
  -3 -10  -3   12.59    2.13
  -3 -10  -2    9.48    1.97
  -3 -10  -1    4.02    1.54
  -3 -10   0    0.10    1.17
  -3 -10   1    5.29    1.56
  -3 -10   2    6.17    1.62
  -3 -10   3   15.63    2.10
  -3 -10   4   30.94    2.84
   3  10   5   30.68    2.12
  -3 -10   5   24.57    2.53
   3  10   6    8.09    1.19
  -3 -10   6    8.20    1.58
  -3 -10   7   11.30    1.73
   3  10   7   10.31    1.25
  -3 -10   8    9.56    1.58
   3  10   8   11.86    1.27
  -3 -10   9   10.55    1.58
   3  10   9   11.29    1.24
   3  10  10   20.66    1.56
  -3 -10  10   15.44    1.79
  -3 -10  11   10.67    1.46
   3  10  11    8.29    1.04
  -3 -10  12    2.68    0.96
   3  10  12    3.03    0.76
  -3 -10  13   15.89    1.59
  -3 -11   1    7.95    1.45
   3  11   1   10.08    1.06
   3  11   2   24.23    1.58
  -3 -11   2   24.22    2.15
  -3 -11   3   10.62    1.57
   3  11   3   14.32    1.19
  -3 -11   4    7.99    1.37
   3  11   4    9.47    0.98
   3  11   5   31.38    1.74
  -3 -11   6    3.56    1.08
   3  11   6    3.72    0.69
   4   0   0  300.34   10.84
   4   0   1    9.84    1.25
   4   0  -1   10.31    1.41
   4   0   2  179.43    7.20
   4   0  -2  195.60    7.66
  -4   0   3   19.37    1.16
   4   0  -3   21.44    2.05
  -4   0   4 1484.25   45.65
   4   0   4 1531.23   46.60
   4   0  -4 1487.88   47.50
  -4   0   5  601.60   18.91
   4   0  -6  213.19    8.66
  -4   0   6  205.17    7.17
  -4   0   7   27.45    1.65
   4   0  -7   27.00    2.49
   4   0  -8    0.89    0.84
  -4   0   8    2.66    0.58
  -4   0   9  154.92    5.83
   4   0  -9  144.67    7.41
  -4   0  10  129.90    5.13
   4   0 -10  115.32    6.54
  -4   0  11  111.59    4.70
   4   0 -11  102.53    6.28
  -4   0  12    9.68    1.18
   4   0  12   12.18    1.30
   4   0 -12    9.79    1.97
  -4   0  12   10.08    1.17
  -4   0  13   28.06    2.08
   4   0  13   30.22    2.13
   4   0 -13   28.65    3.23
  -4   0  13   29.19    2.02
   4   0  13   29.68    2.18
  -4   0  14   39.41    2.59
   4   0  14   36.51    2.47
   4   0 -14   31.51    3.50
  -4   0  14   40.80    2.43
   4   0  14   35.66    2.52
  -4   0  15  181.72    7.64
   4   0  15  208.61    7.70
   4   0 -15  168.76    9.49
  -4   0  15  180.20    7.26
   4   0  15  200.93    7.83
  -4   0  16   76.71    4.11
   4   0 -16   77.30    5.78
  -4   0  16   71.66    3.69
   4   0  16   86.58    4.34
  -4   0  17   58.34    3.60
   4   0 -17   52.98    4.87
  -4   0  17   61.60    3.28
  -4   0  18   22.51    2.15
   4   0 -18   17.77    2.91
   4   0  18   19.81    2.09
   4   0  19  135.34    6.31
   4   0  20   56.08    3.64
   4   0  21   44.93    3.22
   4   0  22    0.51    0.90
   4   0 -23  102.58    6.51
   4   0  23  118.13    5.54
   4   0 -24    1.36    1.41
   4   0  24    1.36    0.92
   4   0  25   15.61    1.66
   4   0 -25   13.78    2.11
   4   0 -26    5.45    1.39
   4   0  26    5.95    1.09
   4   0 -27    4.30    1.16
   4   0  27    3.47    0.83
   4   0 -28    4.66    1.00
   4   1 -28   18.43    1.74
   4   1 -27   47.89    3.27
   4   1 -26   45.04    3.46
   4  -1  26   42.26    2.64
   4  -1  25   22.41    1.96
   4   1 -25   20.42    2.61
   4  -1  24   47.26    3.10
   4   1 -24   48.91    4.13
   4  -1  23   16.35    1.84
   4  -1  22   16.25    1.89
   4  -1  21   15.40    1.86
   4  -1  20   21.76    2.21
   4  -1  19   17.92    1.98
  -4   1  18  103.16    5.00
  -4   1  18   94.17    4.39
   4  -1  18   94.55    4.99
  -4   1  17   50.49    3.19
  -4   1  17   50.92    2.86
   4  -1  17   44.97    3.16
  -4   1  16   94.12    4.58
  -4   1  16   89.37    4.17
   4  -1  16   85.96    4.62
   4  -1  15   52.01    3.02
  -4   1  15   41.06    2.76
  -4   1  15   41.58    2.57
   4  -1  15   48.56    3.05
   4  -1  14   14.06    1.62
   4  -1  14   15.26    1.59
  -4   1  14   21.22    1.78
   4   1 -14   16.34    2.43
  -4   1  14   19.35    1.60
   4  -1  13  161.90    6.40
   4  -1  13  165.62    6.44
  -4   1  13  142.65    6.12
   4   1 -13  142.41    7.78
  -4   1  13  141.76    5.94
  -4   1  12    8.41    1.06
   4  -1  12   10.32    1.23
   4   1 -12    6.87    1.64
  -4   1  12    8.32    1.14
   4  -1  11   70.31    3.56
   4   1 -11   64.29    4.49
  -4   1  11   68.30    3.40
  -4   1  11   70.58    3.35
   4   1 -10   35.59    3.11
  -4   1  10   40.29    2.32
   4   1  -9  113.37    5.83
  -4   1   9  111.89    4.62
   4   1  -8  166.62    7.55
  -4   1   8  179.01    6.48
   4   1  -7   96.29    4.81
  -4   1   7   90.04    3.80
  -4   1   6  200.13    7.05
  -4   1   5  435.89   14.02
  -4   1   4   89.42    3.48
  -4   1   3  882.48   26.86
   4  -1   3  868.49   27.65
   4   1  -3  826.17   28.76
   4  -1   2  105.09    4.58
   4   1  -2  113.41    5.37
   4  -1   1   21.42    1.73
   4   1  -1   27.33    2.25
   4   1   0  303.67   11.46
   4  -1   0  321.33   11.04
   4  -1  -1   17.10    1.53
   4  -1  -2  117.02    5.11
   4  -1  -3  866.90   27.95
  -4  -1   4   59.51    2.61
   4   1   4   58.55    3.29
  -4  -1   5  394.80   12.52
   4   1   5  368.00   13.26
   4  -1  -5  381.56   13.68
  -4  -1   6  203.35    7.14
   4  -1  -6  205.12    8.82
   4  -1  -6  202.43    8.25
  -4  -1   7   88.43    3.69
   4  -1  -7   83.86    4.98
  -4  -1   8  186.43    6.84
   4  -1  -8  184.41    8.63
  -4  -1   9  109.50    4.54
   4  -1  -9  103.59    6.05
  -4  -1  10   42.76    2.47
   4  -1 -10   39.55    3.64
  -4  -1  11   73.67    3.63
   4  -1 -11   71.13    5.14
   4  -1 -11   75.71    4.88
   4   1  12    8.70    1.07
   4  -1 -12    5.73    1.69
  -4  -1  12    5.76    1.00
  -4  -1  12    4.42    0.89
  -4  -1  13  147.19    6.35
   4   1  13  163.69    6.24
   4  -1 -13  147.67    8.36
  -4  -1  13  147.64    6.10
  -4  -1  14   20.83    1.90
   4   1  14   16.22    1.56
   4  -1 -14   17.74    2.68
  -4  -1  14   19.51    1.66
  -4  -1  15   44.13    3.02
   4   1  15   53.01    2.92
   4  -1 -15   42.94    4.30
  -4  -1  15   44.74    2.73
   4   1  15   50.71    3.12
  -4  -1  16   89.22    4.65
   4  -1 -16   80.40    6.14
  -4  -1  16   85.82    4.14
   4   1  16   88.59    4.55
   4  -1 -17   49.72    4.73
   4   1  17   47.27    3.23
  -4  -1  17   55.44    3.47
   4  -1 -18   80.50    6.26
   4   1  18   90.72    4.72
   4   1  19   15.13    1.82
   4   1  20   19.94    2.13
   4  -1 -21   10.10    2.17
   4   1  21   11.53    1.68
   4  -1 -22   18.90    2.59
   4   1  22   17.54    2.00
   4   1  23   14.37    1.74
   4  -1 -23   13.61    2.19
   4  -1 -24   46.27    3.61
   4   1  24   44.36    3.02
   4  -1 -25   20.01    2.23
   4   1  25   17.97    1.77
   4  -1 -26   39.50    2.90
   4   1  26   43.42    2.65
   4  -1 -27   37.96    2.50
   4   1  27   38.24    2.33
   4   1  28   15.79    1.31
   4   2 -26    8.43    1.71
   4   2 -25    2.73    1.47
   4   2 -24  110.60    6.57
   4  -2  23   42.49    2.96
   4  -2  22   11.46    1.59
   4  -2  21    2.93    1.04
   4  -2  20  131.86    6.22
   4  -2  19    6.92    1.35
   4  -2  18   91.19    4.77
  -4   2  18   86.76    4.12
  -4   2  17   51.69    3.23
  -4   2  17   53.23    2.94
   4  -2  17   47.66    3.24
  -4   2  16  186.32    7.74
  -4   2  16  189.21    7.37
   4  -2  16  197.95    8.02
  -4   2  15   16.31    1.74
  -4   2  15   18.56    1.62
   4  -2  15   16.98    1.80
  -4   2  14  268.57    9.74
  -4   2  14  263.61    9.45
   4  -2  14  243.36    9.70
  -4   2  13  120.37    5.46
  -4   2  13  133.72    5.37
   4  -2  12  105.29    4.97
  -4   2  12  118.07    5.00
   4  -2  11   64.90    3.46
  -4   2  11   64.64    3.33
   4  -2  10   77.32    3.91
  -4   2  10   84.87    3.84
  -4   2   9   32.41    2.10
  -4   2   8   94.74    4.11
  -4   2   7  164.67    6.19
  -4   2   6  220.78    7.82
   4   2  -2    3.85    1.16
   4   2  -1   66.24    3.93
   4  -2   0   15.74    1.33
   4   2   0   15.45    1.74
   4  -2  -1   63.47    3.15
   4   2   1   73.54    3.90
   4  -2  -2    6.58    0.91
   4   2   2    4.83    1.00
   4  -2  -3  151.69    5.95
   4   2   3  149.47    6.34
   4   2   4  145.41    6.08
   4  -2  -4  139.71    5.70
   4   2   5  147.15    6.38
   4  -2  -5  163.30    6.28
   4  -2  -6  207.40    8.96
   4   2   6  197.64    7.77
   4  -2  -7  163.86    7.87
   4  -2  -8   95.33    5.71
   4  -2  -9   32.65    3.21
   4  -2 -10   61.78    4.76
  -4  -2  10   64.12    3.27
   4  -2 -11   58.80    4.73
   4   2  11   59.06    3.23
  -4  -2  11   63.59    3.25
   4  -2 -11   60.03    4.15
   4  -2 -12   89.00    6.07
   4   2  12   84.83    4.20
  -4  -2  12   92.65    4.24
   4  -2 -12   87.31    5.35
   4  -2 -13  126.86    7.76
   4   2  13  135.27    5.81
   4  -2 -13  126.37    6.92
  -4  -2  13  135.92    5.69
   4  -2 -14  245.12   12.18
  -4  -2  14  262.79    9.57
   4  -2 -14  251.71   11.19
   4  -2 -15   16.18    2.77
  -4  -2  15   20.48    1.78
   4  -2 -15   15.16    2.37
   4  -2 -16  177.11   10.07
  -4  -2  16  185.91    7.35
   4  -2 -16  187.19    9.09
   4  -2 -17   47.01    4.67
   4  -2 -17   48.99    4.12
   4  -2 -18   84.91    5.57
   4   2  18   84.74    4.65
   4  -2 -19    6.33    1.82
   4   2  19    7.65    1.43
   4  -2 -20  115.86    6.85
   4   2  20  142.25    6.31
   4  -2 -21    2.28    1.30
   4   2  21    2.46    1.09
   4  -2 -22   10.34    1.86
   4   2  22   10.46    1.59
   4  -2 -23   41.49    3.26
   4   2  23   40.82    2.87
   4  -2 -24   91.92    5.04
   4   2  24  106.50    4.95
   4  -2 -25    3.26    1.03
   4   2  25    3.76    0.99
   4   2  26    7.87    1.14
   4   2  27   12.83    1.28
   4   2  28    3.85    0.71
   4   3 -27   64.25    3.55
   4   3 -26   56.42    3.67
   4   3 -25   20.30    2.44
   4   3 -24   27.49    3.01
   4   3 -23   17.47    2.64
   4  -3  19   50.36    3.38
  -4   3  19   55.10    2.95
  -4   3  18   48.76    2.77
   4  -3  18   44.27    3.19
  -4   3  17   86.40    4.10
   4  -3  17   85.84    4.61
  -4   3  16   38.75    2.81
  -4   3  16   45.31    2.72
   4  -3  16   43.72    3.01
  -4   3  15  106.47    5.11
   4  -3  15  107.39    5.19
   4  -3  14  127.71    5.63
  -4   3  14  117.51    5.49
   4  -3  13  121.12    5.55
  -4   3  13  132.63    5.67
   4  -3  12  110.00    5.08
  -4   3  12  114.51    5.09
   4  -3  11   61.46    3.40
  -4   3  11   63.20    3.41
   4  -3  10   35.24    2.41
  -4   3  10   37.18    2.43
  -4   3   9   57.63    3.10
   4  -3   9   56.87    3.16
   4   3  -2  613.95   21.46
   4   3  -1  143.87    6.75
   4   3   0   38.64    2.91
   4   3   1  171.43    7.37
   4   3   2  554.67   18.95
   4   3   3    7.49    1.20
   4   3   4  308.93   11.33
   4   3   5   59.85    3.39
   4   3   6  355.56   12.60
   4  -3  -7   22.76    2.58
   4  -3  -8   72.15    4.96
  -4  -3   8   74.29    3.66
   4  -3  -9   69.64    4.91
   4   3   9   60.31    3.31
  -4  -3   9   68.58    3.47
   4  -3 -10   40.94    3.78
  -4  -3  10   34.43    2.36
   4   3  10   33.23    2.35
   4  -3 -11   64.71    5.14
   4   3  11   63.37    3.57
  -4  -3  11   76.67    3.73
   4   3  12   99.30    4.84
  -4  -3  12  109.08    4.90
   4   3  13  124.76    5.83
  -4  -3  13  143.78    5.95
   4   3  14  120.51    5.56
  -4  -3  14  116.10    5.33
   4   3  15  106.74    5.26
  -4  -3  15  114.04    5.17
   4   3  19   49.78    3.40
   4   3  20    2.53    1.08
   4   3  21   35.02    2.73
   4   3  22   12.90    1.67
   4   3  23   18.86    1.91
   4   3  24   18.48    1.80
   4   3  25   21.50    1.82
   4   3  26   42.47    2.47
  -4  -3  27   58.03    2.79
   4   3  27   58.32    2.81
   4   4 -26   11.43    1.45
   4   4 -25   78.33    4.33
   4   4 -24   14.33    2.06
   4   4 -23   27.54    2.90
   4   4 -22   51.04    4.18
   4   4 -21   21.42    2.90
  -4   4  19  187.50    7.19
  -4   4  18    6.67    1.07
  -4   4  17   64.17    3.42
  -4   4  15  395.16   14.15
  -4   4  14  255.19    9.84
   4  -4  13  308.67   11.56
  -4   4  13  328.40   11.78
   4  -4  12   41.85    2.65
  -4   4  12   36.47    2.67
   4  -4  11   33.06    2.34
  -4   4  11   35.50    2.51
   4  -4  10   33.97    2.36
   4  -4   9  152.56    6.28
   4  -4   8   26.09    1.98
   4  -4   7  110.86    4.91
   4  -4   6   20.01    1.68
   4   4  -3   22.74    2.58
   4   4  -2   25.43    2.57
   4   4  -1  139.63    6.80
  -4  -4   0   30.37    1.95
   4   4   0   37.43    2.88
  -4  -4   1  130.34    5.30
   4   4   1  137.34    6.30
   4   4   2   27.78    2.30
  -4  -4   2   23.50    1.74
   4   4   3   24.09    2.12
   4   4   4   55.66    3.33
   4   4   5   87.39    4.35
  -4  -4   6   21.20    1.82
   4   4   6   18.30    1.70
  -4  -4   7  111.96    5.08
  -4  -4   8   26.89    2.17
  -4  -4   8   26.46    2.10
   4   4   8   22.82    2.01
   4  -4  -9  169.95    8.61
  -4  -4   9  168.70    6.86
   4   4   9  156.69    6.73
   4  -4 -10   31.00    3.35
  -4  -4  10   34.81    2.50
   4   4  10   30.91    2.38
   4  -4 -11   40.92    3.92
   4   4  11   34.48    2.59
  -4  -4  11   36.07    2.60
   4  -4 -12   35.85    3.79
   4   4  12   35.78    2.65
  -4  -4  12   34.81    2.59
   4  -4 -13  299.13   13.87
   4   4  13  310.75   11.43
   4  -4 -14  259.03   12.48
   4   4  14  252.50    9.83
   4  -4 -15  352.43   15.64
   4   4  15  361.81   12.99
  -4  -4  15  341.94   13.24
   4   4  16   85.44    4.59
   4   4  20    9.51    1.53
   4   4  21   21.45    2.07
   4   4  22   46.10    2.99
   4   4  23   26.62    2.16
  -4  -4  24   13.96    1.50
   4   4  24   10.02    1.29
  -4  -4  25   68.72    3.40
  -4  -4  26    9.69    1.05
   4   5 -22    0.81    1.04
   4   5 -21    5.07    1.48
  -4   5  20    7.00    0.97
   4   5 -20    9.46    1.92
  -4   5  19   21.15    1.67
  -4   5  18    4.76    0.95
  -4   5  12  180.73    7.56
   4  -5  11   98.13    4.62
   4  -5  10   69.96    3.64
   4  -5   9  160.59    6.52
  -4  -5  -5   55.57    3.46
   4   5  -4  130.27    7.05
  -4  -5  -4  128.63    5.86
   4   5  -3   59.24    4.25
  -4  -5  -3   61.38    3.62
  -4  -5  -2  227.36    9.10
   4   5  -2  242.19   10.07
  -4  -5  -1  157.14    6.86
   4   5  -1  166.10    7.53
  -4  -5   0   39.46    2.82
   4   5   0   39.07    2.98
  -4  -5   1  141.66    6.26
   4   5   1  137.69    6.40
  -4  -5   2  256.06    9.62
   4   5   2  243.38    9.64
  -4  -5   2  237.31    9.18
  -4  -5   3   54.22    3.39
  -4  -5   3   53.20    3.14
  -4  -5   4  129.82    5.77
  -4  -5   5   66.49    3.72
  -4  -5   5   65.67    3.86
  -4  -5   6  112.46    5.35
  -4  -5   6  102.98    5.18
  -4  -5   6   98.97    4.99
  -4  -5   7  100.66    5.00
  -4  -5   7   95.10    4.94
  -4  -5   7   89.59    4.73
  -4  -5   8   21.03    2.07
  -4  -5   8   22.72    2.23
  -4  -5   8   17.26    1.84
   4   5   8   16.57    1.90
  -4  -5   9  156.00    6.76
  -4  -5   9  152.27    6.75
  -4  -5   9  137.04    6.56
   4   5   9  138.67    6.33
  -4  -5  10   76.14    4.32
  -4  -5  10   77.31    4.41
  -4  -5  10   68.76    4.24
   4   5  10   83.37    4.30
  -4  -5  11   85.79    4.80
  -4  -5  11   91.44    4.88
  -4  -5  11   81.44    4.77
  -4  -5  12  194.06    8.10
  -4  -5  12  187.37    7.91
  -4  -5  12  174.49    7.98
   4   5  12  173.90    7.56
  -4  -5  13  100.33    5.08
  -4  -5  13   96.49    5.13
   4   5  13   89.89    4.79
  -4  -5  14   64.29    3.85
  -4  -5  14   68.47    4.16
   4   5  14   59.16    3.70
  -4  -5  15   47.09    3.20
  -4  -5  15   48.73    3.44
   4   5  15   45.52    3.20
  -4  -5  16   16.60    2.01
   4   5  16   13.64    1.77
  -4  -5  17   37.63    3.00
  -4  -5  18    3.70    1.21
  -4  -5  19   27.72    2.48
  -4  -5  20    7.23    1.32
  -4  -5  21    5.57    1.19
   4   5  21    6.78    1.27
  -4  -5  22    2.89    1.00
  -4  -5  23   51.82    3.00
  -4  -5  24    0.84    0.71
  -4  -5  25   15.44    1.32
  -4   6  20   90.98    3.77
  -4   6  19    3.25    0.78
  -4   6  18   72.08    3.46
  -4  -6  -7   91.94    5.05
  -4  -6  -6   76.35    4.52
  -4  -6  -5   75.34    4.40
  -4  -6  -4  106.38    5.49
  -4  -6  -3   35.22    2.86
  -4  -6  -2   65.42    4.02
  -4  -6  -1   99.34    5.22
  -4  -6   0   45.75    3.26
  -4  -6   1   89.64    4.90
  -4  -6   2   72.20    4.26
  -4  -6   3   32.74    2.52
  -4  -6   3   39.92    3.18
  -4  -6   4  108.25    5.48
  -4  -6   4  125.97    6.14
  -4  -6   5   93.34    5.08
  -4  -6   5   91.05    4.91
  -4  -6   5   81.25    4.58
  -4  -6   6   99.68    5.34
  -4  -6   6  102.49    5.29
  -4  -6   6   91.29    5.01
  -4  -6   7  111.52    5.62
  -4  -6   7  107.38    5.52
  -4  -6   7   98.03    5.32
  -4  -6   8  155.02    7.14
  -4  -6   8  162.80    7.22
   4   6   8  150.85    6.75
  -4  -6   8  144.83    7.02
  -4  -6   9   87.30    4.84
  -4  -6   9   82.22    4.74
  -4  -6   9   81.25    4.76
   4   6   9   82.17    4.50
  -4  -6  10   74.48    4.43
  -4  -6  10   73.36    4.40
   4   6  10   72.41    4.14
  -4  -6  11    7.04    1.47
   4   6  11    5.84    1.39
  -4  -6  12  123.75    6.01
  -4  -6  12  122.08    6.10
   4   6  12  114.79    5.64
   4   6  13    9.75    1.57
  -4  -6  13    8.10    1.52
  -4  -6  13    6.35    1.42
  -4  -6  14  184.18    7.84
  -4  -6  14  182.32    8.09
   4   6  14  186.75    7.77
  -4  -6  15   67.89    4.15
   4   6  15   58.16    3.66
  -4  -6  15   66.48    3.85
  -4  -6  16   41.60    3.13
   4   6  16   39.60    2.85
  -4  -6  17    8.82    1.54
   4   6  17    5.32    1.26
  -4  -6  18   72.66    4.17
  -4  -6  19    2.17    0.98
  -4  -6  20  105.24    5.03
  -4  -6  21    9.07    1.33
  -4  -6  22   14.99    1.53
  -4  -6  23   14.15    1.38
   4   6  23   19.87    1.46
  -4   7  19   26.74    1.59
  -4   7  18   18.55    1.40
  -4  -7  -8   65.31    4.27
  -4  -7  -7   55.06    3.91
  -4  -7  -6   19.03    2.30
  -4  -7  -5   71.90    4.50
  -4  -7  -4   14.06    2.03
  -4  -7  -3  311.13   12.24
  -4  -7  -2   63.12    4.13
  -4  -7  -1   78.82    4.66
  -4  -7  -1   76.79    5.23
  -4  -7   0   68.92    4.37
  -4  -7   0   73.04    4.96
  -4  -7   1   74.85    4.59
  -4  -7   1   80.44    5.11
  -4  -7   2   67.95    4.38
  -4  -7   2   75.02    4.80
  -4  -7   3  342.07   13.53
  -4  -7   4   13.62    2.11
  -4  -7   4   14.54    2.01
  -4  -7   5   82.10    4.84
  -4  -7   5   83.62    5.01
  -4  -7   6   14.40    2.03
  -4  -7   6   17.55    2.24
  -4  -7   7   66.81    4.21
  -4  -7   7   60.95    4.18
  -4  -7   8   66.27    4.27
   4   7   8   64.46    3.88
  -4  -7   8   67.08    4.23
  -4  -7   9   30.21    2.82
   4   7   9   31.45    2.56
  -4  -7   9   29.65    2.73
  -4  -7  10   44.42    3.47
   4   7  10   52.85    3.36
  -4  -7  10   49.30    3.51
  -4  -7  11   28.24    2.67
   4   7  11   28.78    2.43
  -4  -7  11   27.96    2.59
  -4  -7  12   12.57    1.85
   4   7  12   16.50    1.83
  -4  -7  12   14.63    1.95
  -4  -7  13   30.02    2.72
   4   7  13   31.79    2.52
  -4  -7  13   32.68    2.65
  -4  -7  14   14.38    1.92
   4   7  14   15.86    1.79
  -4  -7  14   18.27    1.96
  -4  -7  15   38.00    2.92
   4   7  15   35.08    2.61
  -4  -7  16   17.25    1.97
  -4  -7  17   17.00    1.88
  -4  -7  18   20.32    1.93
  -4  -7  19   21.50    1.94
  -4  -7  20    1.33    0.79
   4   7  20    1.18    0.70
  -4  -7  21   -0.21    0.62
   4   7  21    0.97    0.61
   4   7  22   15.31    1.17
  -4   8  18    1.44    0.48
  -4   8  17   28.96    1.64
  -4  -8  -6   62.81    4.11
  -4  -8  -5   35.97    3.08
  -4  -8  -4   97.05    5.44
  -4  -8  -4  102.11    6.66
  -4  -8  -3   11.08    2.44
  -4  -8  -3   12.11    1.88
  -4  -8  -2   44.03    3.45
  -4  -8  -2   52.34    4.42
  -4  -8  -1   43.08    3.43
  -4  -8  -1   44.28    3.93
  -4  -8   0   39.35    3.25
  -4  -8   0   35.52    3.51
  -4  -8   1   42.58    3.33
  -4  -8   1   39.36    3.56
  -4  -8   2   41.31    3.51
  -4  -8   3   17.43    2.39
  -4  -8   4   98.96    5.48
  -4  -8   4   99.27    5.63
  -4  -8   5   47.36    3.52
  -4  -8   5   43.72    3.50
  -4  -8   6   74.53    4.54
  -4  -8   6   70.17    4.53
   4   8   7   36.31    2.77
  -4  -8   7   36.99    3.09
  -4  -8   7   40.30    3.25
  -4  -8   8    3.15    1.26
  -4  -8   8    3.32    1.22
   4   8   8    4.06    1.15
   4   8   9   35.44    2.61
  -4  -8   9   33.90    2.83
  -4  -8   9   32.21    2.84
   4   8  10   52.75    3.25
  -4  -8  10   55.44    3.62
  -4  -8  10   52.75    3.64
   4   8  11   40.42    2.74
  -4  -8  11   40.38    2.97
  -4  -8  11   37.82    3.01
  -4  -8  12    9.27    1.56
  -4  -8  12   11.41    1.67
   4   8  12   14.88    1.67
  -4  -8  13   36.77    2.64
  -4  -8  13   31.52    2.64
  -4  -8  14   38.65    2.84
  -4  -8  15   17.91    1.85
  -4  -8  16   13.03    1.58
  -4  -8  17   18.39    1.75
  -4  -8  18    1.29    0.79
   4   8  19   22.14    1.46
  -4  -8  19   17.66    1.50
  -4   9  15   11.61    0.92
  -4  -9  -4   22.83    2.87
  -4  -9  -3   46.46    3.95
  -4  -9  -2   44.93    3.35
  -4  -9  -2   47.70    3.92
  -4  -9  -1    6.98    1.88
  -4  -9  -1    7.45    1.51
  -4  -9   0    0.42    1.24
  -4  -9   0    0.94    0.97
  -4  -9   1   10.13    2.03
  -4  -9   1   11.09    1.73
  -4  -9   2   50.01    3.84
  -4  -9   3   46.96    3.43
  -4  -9   3   44.53    3.50
  -4  -9   4   26.61    2.56
  -4  -9   4   25.45    2.63
  -4  -9   5   45.54    3.34
  -4  -9   5   37.90    3.25
  -4  -9   6   12.33    1.87
   4   9   6   19.08    1.83
  -4  -9   6   16.76    2.01
   4   9   7   21.96    1.95
  -4  -9   7   23.32    2.30
  -4  -9   7   22.17    2.29
   4   9   8   30.69    2.24
  -4  -9   8   32.35    2.61
  -4  -9   8   26.53    2.46
  -4  -9   9    1.85    1.06
  -4  -9   9    1.23    0.97
   4   9   9    2.07    0.97
  -4  -9  10    2.97    1.07
  -4  -9  10    1.46    1.04
  -4  -9  11   20.88    1.93
  -4  -9  11   19.49    1.96
  -4  -9  12    2.42    0.93
  -4  -9  12    2.50    0.99
  -4  -9  13   12.19    1.51
  -4  -9  14    1.01    0.79
  -4  -9  15    8.78    1.21
  -4 -10  -1    2.49    1.20
  -4 -10   0    0.76    1.05
  -4 -10   1    1.59    1.23
  -4 -10   2    4.11    1.31
   4  10   2    5.84    1.04
  -4 -10   3    3.28    1.26
   4  10   3    5.49    1.04
   4  10   4   19.56    1.62
  -4 -10   4   18.48    2.04
   4  10   5   17.57    1.53
  -4 -10   5   16.14    1.93
   4  10   6   25.88    1.79
  -4 -10   6   21.79    2.13
  -4 -10   7    7.97    1.38
  -4 -10   8    7.38    1.30
  -4 -10   9    2.57    0.97
  -4 -10  10   10.46    1.32
   5   0   0    2.26    0.84
   5   0   1   67.21    3.85
   5   0  -1   75.09    4.12
   5   0   2    4.84    1.04
   5   0  -2    6.41    1.27
   5   0   3  273.35   10.23
   5   0  -3  269.36   10.67
   5   0   4  558.40   18.91
   5   0  -4  556.92   19.66
   5   0  -5  156.55    7.33
   5   0  -6   63.13    4.18
  -5   0   7    1.06    0.62
   5   0   7    0.97    0.63
   5   0  -7    0.10    0.75
   5   0   8   87.05    4.18
   5   0  -8   79.00    5.10
  -5   0   9  161.99    6.54
   5   0   9  164.36    6.73
   5   0  -9  165.79    8.18
   5   0  10  106.80    4.78
  -5   0  10   92.98    4.46
   5   0  11    5.86    1.08
  -5   0  11    7.91    1.13
  -5   0  11    9.44    1.24
   5   0 -11    6.05    1.84
  -5   0  12  318.80   11.53
   5   0 -12  308.40   13.53
   5   0  12  341.45   11.82
  -5   0  12  318.55   11.55
   5   0 -12  317.35   13.58
  -5   0  13   57.21    3.34
   5   0 -13   59.01    4.67
   5   0  13   65.32    3.54
  -5   0  13   57.39    3.31
   5   0 -13   57.24    4.64
  -5   0  14  165.97    7.21
   5   0  14  198.31    7.43
   5   0 -14  171.60    9.08
  -5   0  14  169.99    7.10
   5   0 -14  172.55    9.07
  -5   0  15   33.86    2.58
   5   0  15   38.89    2.65
   5   0 -15   32.39    3.57
  -5   0  15   32.84    2.42
   5   0 -15   38.56    3.92
   5   0  16  312.69   11.65
  -5   0  16  329.03   11.89
   5   0  16  308.34   11.46
  -5   0  16  308.61   11.35
   5   0 -16  310.61   13.79
  -5   0  17   44.18    2.81
   5   0 -17   42.61    4.15
   5   0  17   42.72    2.96
  -5   0  18    9.49    1.32
   5   0 -18    9.70    2.29
   5   0  18   10.21    1.49
  -5   0  19   57.12    3.22
   5   0 -19   58.33    4.77
   5   0  19   60.67    3.64
   5   0 -20   32.34    3.43
   5   0  20   34.89    2.66
   5   0 -21    2.75    1.42
   5   0  21    1.70    0.88
   5   0 -22    8.29    1.90
   5   0  22    9.15    1.35
   5   0 -23   62.30    4.26
   5   0  23   60.18    3.38
   5   0 -24   14.07    1.94
   5   0  24   16.56    1.60
   5   0 -25   25.85    2.29
   5   0  25   25.20    1.85
   5   0 -26    0.43    0.71
   5   1 -27   14.84    1.40
   5   1 -26   26.29    2.16
   5   1 -25   12.88    1.72
   5   1 -24    2.03    1.20
   5  -1  24    1.51    0.76
   5   1 -23   22.86    2.66
   5  -1  23   26.61    2.07
   5  -1  22    6.22    1.15
   5  -1  21   50.70    3.18
  -5   1  20   71.57    3.55
   5  -1  20   67.98    3.88
  -5   1  19   35.27    2.39
   5  -1  19   37.36    2.72
  -5   1  18   57.79    3.18
   5  -1  18   51.07    3.32
  -5   1  17   25.81    2.10
   5  -1  17   26.53    2.31
   5  -1  16   30.42    2.39
  -5   1  16   27.09    2.15
   5   1 -16   31.04    3.66
  -5   1  15   25.41    2.17
   5  -1  15   24.10    2.16
  -5   1  15   22.81    2.01
   5   1 -15   24.70    3.27
   5  -1  14    1.44    0.81
  -5   1  14    3.84    0.94
  -5   1  14    4.23    0.97
   5   1 -14    3.20    1.71
  -5   1  13  280.73   10.50
   5  -1  13  292.26   10.74
  -5   1  13  289.33   10.48
   5   1 -13  276.33   12.59
  -5   1  12   85.16    4.14
   5  -1  12   83.41    4.29
  -5   1  12   83.93    4.11
   5   1 -12   83.33    5.73
  -5   1  11  109.11    4.89
   5  -1  11  116.49    5.30
  -5   1  11  114.62    5.01
   5   1 -11  109.62    6.60
  -5   1  10   16.50    1.52
   5   1 -10   19.19    2.54
  -5   1  10   18.50    1.66
   5  -1   9   99.19    4.72
   5   1  -9   97.85    5.78
   5  -1   8   80.04    4.08
   5   1  -8   78.24    4.94
  -5   1   7   98.41    4.15
   5  -1   7   85.93    4.35
   5   1  -7   90.87    5.26
   5   1  -7   85.23    5.50
   5  -1   6    1.91    0.72
  -5   1   6    4.46    0.84
   5   1  -6    2.98    1.23
   5   1  -5   52.77    3.88
   5   1  -4   50.14    3.66
   5   1  -3  237.65   10.00
   5  -1   2  206.90    7.86
   5   1  -2  183.69    8.44
   5  -1   1  232.24    9.05
   5   1  -1  242.58    9.70
   5  -1   0   44.95    2.83
   5   1   0   33.44    2.80
   5  -1  -1  244.41    9.56
   5   1   1  258.29   10.03
   5   1   2  203.75    8.46
   5  -1  -2  205.04    8.23
   5  -1  -3  211.20    8.50
   5  -1  -4   57.72    3.52
   5  -1  -5   51.26    3.37
  -5  -1   6    1.13    0.65
   5  -1  -6    1.72    1.00
   5  -1  -6    1.77    0.89
   5  -1  -7   98.72    5.41
   5  -1  -7  104.10    5.39
   5   1   8   80.40    3.95
   5  -1  -8   82.43    4.89
   5  -1  -8   75.83    4.56
   5   1   9   98.11    4.60
  -5  -1   9  105.92    4.64
   5  -1  -9   96.16    5.60
   5  -1  -9   94.70    5.34
   5   1  10   30.27    2.16
  -5  -1  10   24.26    2.00
   5  -1 -10   24.67    2.76
   5  -1 -11  119.98    7.02
   5   1  11  119.54    5.30
  -5  -1  11  120.32    5.33
   5  -1 -11  121.46    6.71
   5  -1 -12   76.63    5.47
   5   1  12   74.08    3.82
  -5  -1  12   72.17    3.83
   5  -1 -12   75.03    5.14
  -5  -1  12   75.52    3.91
   5   1  13  280.00   10.33
   5  -1 -13  266.53   12.65
  -5  -1  13  288.49   10.47
   5  -1 -13  278.59   12.17
   5   1  14    1.00    0.60
   5  -1 -14    2.26    1.34
  -5  -1  14    1.48    0.89
   5  -1 -14    1.86    1.47
   5   1  14    1.92    0.93
   5   1  15   29.19    2.17
   5  -1 -15   25.09    3.23
  -5  -1  15   27.12    2.20
   5  -1 -15   26.06    3.17
   5   1  15   24.78    2.23
  -5  -1  16   20.46    1.97
   5  -1 -16   20.06    2.78
   5   1  16   23.04    2.15
  -5  -1  17   18.96    1.81
   5  -1 -17   24.38    3.04
   5   1  17   19.80    2.05
  -5  -1  18   46.93    2.91
   5  -1 -18   53.95    4.33
   5   1  18   43.66    3.09
  -5  -1  19   43.66    2.72
   5  -1 -19   40.56    3.80
   5   1  19   45.47    3.12
   5  -1 -20   57.57    4.39
   5   1  20   57.76    3.58
   5  -1 -21   51.77    4.04
   5   1  21   53.65    3.34
   5  -1 -22    4.42    1.45
   5   1  22    5.14    1.13
   5  -1 -23   19.01    2.22
   5   1  23   23.39    1.97
   5  -1 -24    3.56    1.12
   5   1  24    5.04    1.01
   5   1  25   10.99    1.24
   5  -1 -25    8.35    1.30
   5   1  26   17.32    1.42
   5  -1 -26   21.04    1.66
   5   2 -26   23.51    1.99
   5   2 -25   30.15    2.52
   5   2 -24   34.43    2.96
   5   2 -23   27.94    2.86
   5   2 -22  123.36    6.84
   5  -2  21   29.79    2.32
   5   2 -21   32.35    3.42
  -5   2  20   37.08    2.34
   5  -2  20   35.89    2.62
  -5   2  19   44.74    2.73
   5   2 -19   48.71    4.46
  -5   2  18   61.11    3.35
   5   2 -18   59.28    5.04
  -5   2  17  106.72    4.98
   5   2 -17  119.38    7.38
  -5   2  16   66.33    3.59
   5   2 -16   66.64    5.37
  -5   2  15  202.85    8.25
   5   2 -15  214.84   10.58
  -5   2  15  206.96    8.06
  -5   2  14   61.54    3.49
  -5   2  14   58.39    3.31
   5   2 -14   62.70    5.08
  -5   2  13  405.19   14.70
  -5   2  13  444.23   14.71
   5   2 -13  425.14   17.25
  -5   2  12  125.84    5.44
  -5   2  12  128.52    5.42
  -5   2  11  153.51    6.36
  -5   2  11  165.89    6.49
   5   2 -11  145.02    8.00
   5  -2  10   15.98    1.69
  -5   2  10   13.66    1.45
   5   2 -10   16.86    2.41
  -5   2  10   17.15    1.60
   5  -2   9  221.43    8.61
  -5   2   9  214.47    8.04
   5   2  -9  213.47    9.76
   5  -2   8    9.34    1.32
  -5   2   8    9.95    1.23
   5   2  -8    8.07    1.71
   5  -2   7  119.41    5.48
  -5   2   7  129.37    5.28
   5   2  -7  121.41    6.32
   5  -2   6   16.89    1.71
   5   2  -6   15.54    2.00
   5   2  -6   13.13    2.19
   5  -2   5  497.19   16.76
   5   2  -5  479.02   18.45
   5  -2   4   93.30    4.45
   5   2  -4   87.60    5.40
   5  -2   0   84.18    4.18
   5   2   0   96.59    5.08
   5  -2  -1   83.90    4.02
   5   2   1   78.04    4.54
   5  -2  -2  137.71    5.90
   5   2   2  144.24    6.58
   5  -2  -3   42.03    2.69
   5   2   3   42.41    3.04
  -5  -2   4  101.03    4.56
   5   2   4  105.34    5.22
   5   2   5  437.04   15.69
  -5  -2   5  447.26   15.04
  -5  -2   6   21.07    1.78
   5   2   6   24.27    2.12
   5  -2  -6   21.63    2.20
   5  -2  -7  114.44    5.82
  -5  -2   8    9.00    1.29
   5  -2  -8    8.70    1.63
  -5  -2   9  219.50    8.38
   5  -2  -9  210.94    9.37
  -5  -2  10   21.72    1.90
   5  -2 -10   16.05    2.23
  -5  -2  11  135.97    5.94
   5  -2 -11  133.67    6.92
   5  -2 -12  104.11    6.70
  -5  -2  12   96.47    4.83
   5  -2 -12  111.30    6.09
   5  -2 -13  391.12   17.19
  -5  -2  13  436.13   14.82
   5  -2 -13  411.44   16.20
   5  -2 -14   57.53    4.97
  -5  -2  14   56.44    3.45
   5  -2 -14   65.29    4.57
   5  -2 -15  196.75   10.56
  -5  -2  15  218.80    8.46
   5  -2 -15  204.70    9.71
  -5  -2  16   60.67    3.64
   5  -2 -16   71.55    4.86
   5   2  16   72.77    4.02
  -5  -2  17   99.73    4.89
   5  -2 -17   92.60    5.86
  -5  -2  18   53.79    3.16
   5  -2 -18   56.16    4.19
   5   2  18   49.50    3.30
   5  -2 -19   41.63    3.50
   5   2  19   40.06    2.92
   5  -2 -20   34.87    3.10
   5   2  20   34.16    2.63
   5  -2 -21   27.88    2.66
   5   2  21   35.30    2.57
   5  -2 -22  109.89    5.60
   5   2  22  116.09    5.29
   5  -2 -23   18.94    1.93
   5   2  23   19.57    1.80
   5  -2 -24   34.34    2.36
   5   2  24   33.93    2.28
   5   2  25   24.47    1.78
   5   2  26   21.67    1.52
   5   3 -25    2.97    1.00
   5   3 -24   24.57    2.33
   5   3 -23    3.62    1.34
   5   3 -22   54.19    4.02
   5   3 -21    5.84    1.72
  -5   3  20   94.22    4.29
   5   3 -20  106.49    6.33
  -5   3  19   46.51    2.74
   5   3 -19   46.02    4.20
  -5   3  18   35.31    2.39
   5   3 -18   37.30    3.90
  -5   3  17    5.08    1.01
   5   3 -17    7.83    2.12
  -5   3  16    8.81    1.24
   5   3 -16    6.15    2.10
   5  -3  15  138.81    6.26
  -5   3  15  145.11    6.08
   5   3 -15  136.94    8.05
   5  -3  14   62.99    3.61
  -5   3  14   61.58    3.57
  -5   3  14   65.25    3.48
   5   3 -14   57.69    4.86
   5  -3  13   46.15    3.02
  -5   3  13   43.40    2.95
  -5   3  13   51.84    2.99
   5   3 -13   49.44    4.33
   5  -3  12  130.79    5.91
  -5   3  12  129.46    5.77
  -5   3  12  134.58    5.74
   5   3 -12  133.21    7.49
   5  -3  11   13.97    1.62
  -5   3  11   19.12    1.78
   5   3 -11   12.50    2.21
   5  -3  10   29.88    2.35
  -5   3  10   30.29    2.24
   5   3 -10   29.47    3.13
   5  -3   9  155.95    6.45
  -5   3   9  142.28    6.02
   5   3  -9  142.87    7.35
   5  -3   8  355.94   12.71
   5   3  -8  350.15   13.79
   5  -3   7   28.58    2.24
   5   3  -7   36.45    3.00
   5  -3   6   35.48    2.53
   5   3  -6   42.87    3.15
   5   3  -6   38.81    3.75
   5  -3   5   40.85    2.67
   5   3  -5   40.59    3.71
   5  -3   4   23.42    1.94
   5   3  -4   18.27    2.46
   5  -3   3   85.21    4.21
   5   3  -3   77.05    5.07
   5   3  -2  148.98    7.46
   5   3  -1  226.22    9.81
  -5  -3   0  332.79   11.84
   5   3   0  348.51   13.22
  -5  -3   1  203.94    7.96
   5   3   1  221.24    9.11
  -5  -3   2  144.39    6.15
   5   3   2  157.54    7.08
  -5  -3   3   83.26    4.15
   5   3   3   94.32    4.95
  -5  -3   4   11.21    1.40
   5   3   4   14.72    1.76
  -5  -3   5   43.93    2.78
   5   3   5   48.55    3.22
   5   3   6   35.14    2.68
  -5  -3   8  372.94   13.31
   5   3   9  155.09    6.49
  -5  -3   9  162.94    6.79
   5  -3  -9  160.76    7.34
   5   3  10   38.70    2.69
  -5  -3  10   38.82    2.76
   5  -3 -10   39.51    3.17
   5   3  11   13.36    1.64
  -5  -3  11   10.60    1.55
   5  -3 -11   13.32    1.93
   5   3  12  130.38    5.97
   5  -3 -12  138.21    6.82
  -5  -3  12  138.79    6.18
   5   3  13   45.17    3.03
  -5  -3  13   46.04    3.09
   5  -3 -13   44.45    3.50
  -5  -3  14   66.78    3.81
   5  -3 -14   61.87    4.25
  -5  -3  15  137.24    6.10
   5  -3 -15  125.37    6.64
  -5  -3  16    5.43    1.18
   5  -3 -16    5.36    1.47
  -5  -3  17    3.34    1.02
   5  -3 -17    2.82    1.24
   5  -3 -18   24.18    2.47
   5   3  18   25.42    2.28
   5   3  19   42.86    2.98
   5   3  20  107.35    5.19
   5   3  21    7.19    1.30
   5   3  22   57.43    3.29
   5   3  23    2.18    0.89
  -5  -3  24   17.63    1.47
   5   3  24   13.94    1.41
  -5  -3  25    0.73    0.60
   5   3  25    1.18    0.62
   5   4 -24   11.59    1.37
   5   4 -23  101.42    4.98
   5   4 -22    6.95    1.45
  -5   4  21   45.38    2.40
   5   4 -21   48.98    3.61
  -5   4  20   74.52    3.54
   5   4 -20   84.77    5.11
  -5   4  19   12.78    1.34
   5   4 -19   15.09    2.31
  -5   4  18   20.20    1.73
   5   4 -18   22.79    2.85
  -5   4  17   13.34    1.47
   5   4 -17   12.83    2.27
  -5   4  16   66.34    3.58
   5   4 -16   74.92    5.19
  -5   4  15   27.84    2.19
   5   4 -15   30.08    3.34
   5  -4  14  259.38    9.82
  -5   4  14  254.61    9.60
   5   4 -14  250.89   11.44
   5  -4  13   18.36    1.79
   5   4 -13   11.10    2.16
   5  -4  12  186.66    7.53
  -5   4  12  178.81    7.47
   5   4 -12  182.84    8.86
   5  -4  11  117.76    5.44
  -5   4  11  120.43    5.42
   5  -4  10   68.11    3.76
  -5   4  10   71.18    3.82
   5  -4   9   22.33    1.95
  -5   4   9   15.77    1.71
   5  -4   8  269.03   10.10
   5  -4   7    7.08    1.13
   5  -4   6   88.68    4.51
   5   4  -6  107.65    6.52
   5  -4   5   33.35    2.38
   5   4  -5   27.10    3.12
   5  -4   4  131.81    5.81
   5   4  -4  137.16    7.36
  -5  -4  -3   76.95    4.23
   5  -4   3   84.13    4.17
   5   4  -3   85.93    5.39
  -5  -4  -2   27.18    2.27
   5  -4   2   26.87    2.11
   5   4  -2   28.21    2.90
  -5  -4  -1  125.33    5.79
   5  -4   1  132.95    5.73
   5   4  -1  135.99    6.87
   5  -4   0   38.76    2.59
   5   4   0   38.49    3.21
   5   4   1  125.96    6.33
   5   4   2   22.86    2.33
   5   4   3   80.07    4.61
  -5  -4   4  137.39    6.03
   5   4   4  133.00    6.33
  -5  -4   5   24.32    2.13
   5   4   5   24.70    2.24
   5   4   6   90.87    4.39
   5   4   7    3.65    1.17
  -5  -4   7    2.66    1.05
   5   4   8  272.45   10.34
  -5  -4   8  288.45   10.76
   5   4   9   15.82    1.81
  -5  -4   9   14.64    1.79
   5   4  10   79.14    4.15
  -5  -4  10   76.04    4.29
   5   4  11  102.88    5.13
  -5  -4  11  118.61    5.55
   5   4  12  193.83    7.98
  -5  -4  12  194.01    8.12
   5   4  13   13.22    1.77
  -5  -4  14  243.14    9.87
   5   4  14  255.87    9.76
  -5  -4  15   33.47    2.68
  -5  -4  16   70.19    4.08
  -5  -4  17   12.03    1.67
  -5  -4  17   11.95    1.61
  -5  -4  18   14.62    1.78
  -5  -4  19   13.04    1.62
   5   4  19   10.88    1.55
  -5  -4  20   77.51    4.13
   5   4  20   82.51    4.21
  -5  -4  21   47.37    2.87
   5   4  21   43.98    2.84
  -5  -4  22    4.54    1.02
   5   4  22    4.85    1.03
  -5  -4  23   98.08    4.32
   5   4  23  102.99    4.44
  -5  -4  24    8.86    1.04
   5   4  24    8.68    1.05
   5   4  25    7.78    0.87
  -5   5  20   47.46    2.45
  -5   5  19   20.34    1.59
  -5   5  18   24.97    1.86
  -5   5  17   10.66    1.29
  -5   5  16    8.06    1.19
  -5   5  15   12.61    1.46
   5  -5  12  107.85    5.01
   5  -5  11  122.37    5.49
   5  -5  10    6.73    1.12
   5  -5   9  115.15    5.24
   5  -5   8  135.83    5.82
   5   5  -8  123.72    7.74
   5  -5   7  287.50   10.44
   5   5  -7  269.20   12.75
   5  -5   6   76.84    3.88
   5   5  -6   63.82    5.04
   5   5  -5   14.88    2.42
   5   5  -4   22.45    2.71
  -5  -5  -4   26.71    2.39
  -5  -5  -3   40.03    2.96
   5   5  -3   38.43    3.46
  -5  -5  -2  124.14    5.90
   5   5  -2  124.79    6.65
  -5  -5  -1  157.71    7.00
   5   5  -1  153.56    7.54
  -5  -5   0  189.99    8.06
   5   5   0  188.51    8.52
  -5  -5   1  153.66    6.87
   5   5   1  150.61    7.17
  -5  -5   2  127.54    5.99
   5   5   2  119.40    6.06
  -5  -5   3   30.67    2.67
  -5  -5   4   28.01    2.58
  -5  -5   5   19.69    1.94
  -5  -5   6   58.78    3.66
   5   5   6   64.20    3.68
  -5  -5   7  284.57   10.80
   5   5   7  269.35   10.09
  -5  -5   8  128.92    6.13
   5   5   8  118.10    5.48
  -5  -5   9  115.85    5.79
  -5  -5   9   99.96    5.47
   5   5   9  115.46    5.37
  -5  -5  10    3.74    1.29
   5   5  10    8.14    1.51
  -5  -5  11  124.02    6.18
   5   5  11  126.43    5.83
  -5  -5  12   94.37    5.04
  -5  -5  12   98.97    5.23
   5   5  12  100.58    4.96
  -5  -5  13   29.30    2.51
  -5  -5  13   28.53    2.57
   5   5  13   31.94    2.56
  -5  -5  14   10.97    1.61
  -5  -5  14   11.41    1.72
   5   5  14   12.26    1.73
  -5  -5  15   11.05    1.67
  -5  -5  15   12.69    1.72
   5   5  15   11.75    1.65
  -5  -5  16    7.03    1.38
  -5  -5  16    8.14    1.41
  -5  -5  17   10.52    1.54
  -5  -5  17    9.02    1.40
  -5  -5  18   33.63    2.52
  -5  -5  19   18.85    1.86
   5   5  19   19.51    1.87
  -5  -5  20   42.70    2.74
   5   5  20   47.29    2.83
  -5  -5  21   38.30    2.46
   5   5  21   43.71    2.58
  -5  -5  22   29.15    1.98
   5   5  22   33.85    2.11
   5   5  23   27.29    1.76
  -5   6  20    9.99    0.93
  -5   6  19   29.20    1.77
  -5   6  18    9.65    1.09
  -5   6  17   14.74    1.36
  -5   6  16   17.59    1.56
  -5   6  15   98.07    4.46
  -5  -6  -5  116.36    5.94
  -5  -6  -4  119.66    6.05
  -5  -6  -3   48.02    3.49
  -5  -6  -2  132.40    6.46
  -5  -6  -1   54.46    3.72
  -5  -6   0   40.61    3.14
  -5  -6   1   54.94    3.74
  -5  -6   2  128.10    6.32
  -5  -6   3   60.31    3.97
  -5  -6   4  125.37    6.29
   5   6   6    8.12    1.49
  -5  -6   7  125.09    6.21
   5   6   7  115.87    5.59
  -5  -6   8  133.84    6.58
   5   6   8  132.89    6.07
  -5  -6   9   83.71    4.88
   5   6   9   84.58    4.51
  -5  -6  10   24.01    2.44
   5   6  10   29.40    2.43
  -5  -6  11  107.00    5.53
  -5  -6  11  109.78    5.68
   5   6  11  113.40    5.34
  -5  -6  12   32.62    2.74
  -5  -6  12   34.51    2.83
   5   6  12   38.83    2.78
  -5  -6  13  163.07    7.10
  -5  -6  13  145.25    6.85
   5   6  13  162.18    6.81
  -5  -6  14  144.81    6.54
  -5  -6  14  139.43    6.48
   5   6  14  148.32    6.34
  -5  -6  15  100.50    5.11
   5   6  15  111.34    5.05
  -5  -6  15  101.99    5.07
  -5  -6  16   18.12    1.91
  -5  -6  16   15.06    1.69
  -5  -6  17   14.34    1.67
  -5  -6  18    7.80    1.26
  -5  -6  19   33.87    2.33
   5   6  19   38.33    2.39
  -5  -6  20    8.76    1.18
   5   6  20   11.19    1.24
  -5  -6  21    4.95    0.88
   5   6  21    7.91    1.00
   5   6  22    7.30    0.88
  -5   7  19   13.10    0.97
  -5   7  18   18.67    1.27
  -5   7  17   16.18    1.27
  -5   7  16   22.12    1.60
  -5   7  15    3.00    0.77
  -5  -7  -6    6.31    1.56
  -5  -7  -5   11.47    1.86
  -5  -7  -4    3.18    1.31
  -5  -7  -3   13.57    1.95
  -5  -7  -2   84.36    4.86
  -5  -7  -1   91.17    5.14
  -5  -7   0   60.27    4.02
  -5  -7   1   96.62    5.33
  -5  -7   2   72.86    4.50
  -5  -7   3   17.43    2.15
   5   7   5   15.16    1.85
  -5  -7   6    5.51    1.39
   5   7   6    7.77    1.55
   5   7   7   63.90    3.82
  -5  -7   7   74.84    4.45
   5   7   8  211.01    8.45
  -5  -7   8  211.82    9.06
  -5  -7   9   16.49    2.11
  -5  -7   9   15.38    1.99
   5   7  10  104.30    4.92
  -5  -7  10   97.41    5.22
  -5  -7  10   93.52    5.04
   5   7  11   17.62    1.87
  -5  -7  11   20.87    2.17
  -5  -7  11   18.85    2.02
   5   7  12  114.12    5.10
  -5  -7  12  108.97    5.38
  -5  -7  12   96.52    5.10
   5   7  13   73.41    3.78
  -5  -7  13   74.08    4.03
   5   7  14   29.84    2.21
  -5  -7  14   27.18    2.25
  -5  -7  14   22.22    2.11
  -5  -7  15    2.21    0.91
  -5  -7  15    2.53    0.98
   5   7  15    1.23    0.84
  -5  -7  16   18.89    1.78
  -5  -7  17   18.30    1.67
  -5  -7  18   16.96    1.52
   5   7  19   10.46    1.11
   5   7  20   16.85    1.24
  -5   8  16   18.42    1.21
  -5   8  15    9.76    0.95
  -5   8  14   62.17    2.85
  -5  -8  -6   40.60    3.09
  -5  -8  -5   12.59    1.83
  -5  -8  -4   58.85    3.86
  -5  -8  -3   27.54    2.61
  -5  -8  -2    7.27    1.52
  -5  -8  -1   10.61    1.74
  -5  -8   0    1.79    1.16
  -5  -8   1    7.41    1.50
  -5  -8   2    7.07    1.49
  -5  -8   3   27.42    2.59
   5   8   4   72.83    3.97
   5   8   5   17.96    1.85
   5   8   6   47.70    3.03
  -5  -8   6   51.03    3.52
   5   8   7   37.74    2.59
  -5  -8   7   35.56    2.90
  -5  -8   8   10.98    1.69
   5   8   8   13.95    1.62
  -5  -8   9   13.22    1.78
  -5  -8   9   16.83    1.96
  -5  -8  10   10.81    1.57
   5   8  10   12.27    1.49
  -5  -8  10   13.35    1.71
  -5  -8  11    0.49    0.81
  -5  -8  11    0.78    0.94
   5   8  11    1.66    0.90
   5   8  12   15.73    1.57
  -5  -8  12   13.78    1.65
  -5  -8  12   11.70    1.51
  -5  -8  13   10.51    1.40
   5   8  13   13.46    1.42
  -5  -8  13   11.64    1.47
   5   8  14   67.36    3.17
  -5  -8  14   66.52    3.23
  -5  -8  15    6.83    1.08
  -5   9  11   22.15    1.37
  -5  -9  -2   23.52    2.25
  -5  -9  -1   41.38    3.00
  -5  -9   0   36.37    2.81
  -5  -9   1   42.30    3.07
   5   9   2   30.70    2.19
  -5  -9   2   25.45    2.39
   5   9   3   48.01    2.81
   5   9   4   16.33    1.60
  -5  -9   5    7.18    1.38
   5   9   5    6.22    1.12
   5   9   6   16.82    1.57
  -5  -9   6   14.50    1.75
   5   9   7   56.26    2.96
  -5  -9   7   56.50    3.41
   5   9   8   22.57    1.75
  -5  -9   8   19.83    1.93
   5   9   9   24.92    1.79
  -5  -9   9   23.18    2.04
  -5  -9  10    8.14    1.27
   5   9  10    9.64    1.14
   5   9  11   23.65    1.62
  -5  -9  11   20.29    1.76
   5   9  12    3.84    0.80
   5  10  -3    6.74    0.95
   5  10  -2    0.32    0.63
   5  10  -1    3.50    0.81
   5  10   0    0.43    0.63
   5  10   1    2.80    0.78
   5  10   2    1.05    0.68
   5  10   3    7.51    0.97
   5  10   4    6.05    0.88
   5  10   5   29.67    1.72
   5  10   6    0.37    0.59
   6   0   0   75.84    4.47
  -6   0   1    1.71    0.74
   6   0   1    1.85    0.89
   6   0  -1    1.73    0.90
   6   0   2  102.02    5.40
  -6   0   2  109.28    4.76
   6   0  -2  112.59    5.78
   6   0   3   10.64    1.53
  -6   0   3   11.36    1.37
   6   0   4  345.93   12.52
  -6   0   4  339.60   11.95
   6   0  -4  330.32   13.25
   6   0   5   59.34    3.55
  -6   0   5   57.41    3.20
   6   0  -5   57.18    4.03
   6   0   6  305.19   11.20
  -6   0   6  298.95   10.82
   6   0  -6  282.73   12.08
   6   0  -7   99.94    5.83
   6   0   7  114.83    5.31
  -6   0   7  108.09    4.95
   6   0  -7  101.51    5.91
   6   0   8  216.65    8.94
  -6   0   8  238.77    8.85
   6   0  -8  223.31   10.14
   6   0   9  246.30    9.25
  -6   0   9  215.91    8.82
   6   0  -9  234.49   10.40
   6   0  10  138.73    5.97
   6   0 -10  106.73    6.53
   6   0  11  104.67    5.39
  -6   0  11  133.89    5.66
   6   0  12   67.62    3.82
  -6   0  12   69.30    3.85
   6   0  13   24.07    2.11
  -6   0  13   21.43    2.03
   6   0  14   27.90    2.32
  -6   0  14   32.99    2.51
   6   0 -14   32.39    3.38
   6   0  15   44.62    2.84
  -6   0  15   34.51    2.65
   6   0 -15   41.40    3.82
   6   0  16    1.82    0.78
  -6   0  16    1.36    0.83
   6   0 -16    1.83    1.32
  -6   0  17   72.50    3.90
   6   0 -17   75.22    5.16
  -6   0  18   13.73    1.53
   6   0 -18    9.39    1.92
  -6   0  19    1.36    0.81
   6   0 -19    1.17    1.24
  -6   0  20    4.44    0.95
   6   0 -20    4.76    1.45
   6   0 -21    7.31    1.55
   6   0 -22   29.68    2.57
   6   0 -23   13.64    1.65
   6   0 -24   12.74    1.41
   6   1 -24    9.99    1.34
  -6   1  21    0.91    0.61
  -6   1  20   57.32    3.04
  -6   1  19   26.02    1.98
  -6   1  18   23.01    1.92
   6   1 -18   21.46    2.79
  -6   1  17   62.44    3.48
   6   1 -17   59.59    4.66
   6  -1  16   22.20    2.03
  -6   1  16   24.53    2.09
   6   1 -16   23.81    3.03
   6  -1  15   11.07    1.48
  -6   1  15   11.08    1.49
   6   1 -15   12.11    2.31
   6  -1  14    1.98    0.84
  -6   1  14    2.79    0.94
   6   1 -14    3.94    1.63
   6  -1  13   73.65    4.09
  -6   1  13   77.20    4.05
   6   1 -13   74.65    5.27
   6  -1  12  207.00    8.26
  -6   1  12  204.24    8.10
   6   1 -12  194.84    9.67
   6   1 -12  185.64    9.78
   6  -1  11   32.18    2.54
   6   1 -11   32.51    3.37
   6   1 -11   31.96    3.49
   6  -1  10  263.37    9.78
   6   1 -10  243.10   10.94
   6  -1   9   75.45    4.27
  -6   1   9   78.77    4.07
   6   1  -9   83.38    5.33
   6   1  -9   90.19    5.80
   6  -1   8  234.82    9.16
  -6   1   8  229.15    8.75
   6   1  -8  227.62   10.12
   6   1  -8  217.25   10.50
   6  -1   7   56.97    3.61
  -6   1   7   65.65    3.48
   6   1  -7   68.37    4.50
   6   1  -7   68.93    4.85
   6  -1   6   16.37    1.81
   6   1  -6   20.69    2.39
  -6   1   6   20.92    1.81
   6   1  -6   20.50    2.57
   6  -1   5   49.49    3.21
  -6   1   5   53.87    2.98
   6   1  -5   48.77    3.93
   6  -1   4   45.19    3.10
  -6   1   4   46.19    2.76
   6   1  -4   54.51    3.98
  -6   1   3   61.41    3.17
   6   1  -3   55.90    4.13
  -6   1   2  103.21    4.61
   6   1  -2  114.16    6.07
  -6   1   1    5.00    0.97
   6  -1   1    9.29    1.38
   6   1  -1    6.81    1.47
  -6  -1   0   57.04    3.08
   6  -1   0   55.59    3.51
   6   1   0   58.32    3.98
  -6  -1   1    5.84    1.03
   6  -1  -1    6.24    1.21
   6   1   1    6.38    1.37
  -6  -1   2  111.18    4.89
   6   1   2  111.05    5.74
   6  -1  -2  106.34    5.50
  -6  -1   3   61.51    3.47
   6   1   3   75.39    4.31
   6  -1  -3   69.66    4.13
   6   1   4   52.73    3.17
   6   1   4   48.24    3.44
  -6  -1   4   51.47    3.03
   6  -1  -4   45.67    3.35
   6   1   5   52.76    3.30
  -6  -1   5   58.53    3.28
   6  -1  -5   58.30    3.78
   6   1   6   17.61    1.80
  -6  -1   6   21.95    1.95
   6  -1  -6   20.54    2.19
   6   1   7   47.91    3.15
  -6  -1   7   57.42    3.26
   6   1   8  222.73    8.94
  -6  -1   8  227.36    8.87
   6  -1  -8  240.93   10.10
   6   1   9   73.57    3.96
   6  -1  -9   73.98    4.84
   6   1  10  208.35    8.45
   6  -1 -10  226.47    9.93
   6   1  11   36.63    2.55
  -6  -1  11   35.10    2.62
   6   1  12  180.20    7.49
  -6  -1  12  192.14    7.75
   6  -1 -12  181.62    8.92
   6   1  13   77.67    4.11
  -6  -1  13   85.44    4.42
   6  -1 -13   84.76    5.41
   6   1  14    2.03    0.78
  -6  -1  14    2.39    1.02
   6  -1 -14    3.70    1.49
   6   1  15    7.20    1.17
  -6  -1  15    9.83    1.49
   6  -1 -15    7.69    1.90
  -6  -1  16   27.47    2.29
   6  -1 -16   29.59    3.12
  -6  -1  17   59.52    3.45
   6  -1 -17   56.13    4.26
  -6  -1  18   18.74    1.80
   6  -1 -18   23.06    2.61
  -6  -1  19   22.37    1.87
   6  -1 -19   21.64    2.45
  -6  -1  20   48.89    2.80
   6  -1 -20   53.87    3.73
   6  -1 -21    1.31    0.95
   6  -1 -22   11.42    1.55
   6  -1 -23   12.58    1.48
   6   2 -24   52.76    2.98
   6   2 -23   49.33    3.12
   6   2 -22   12.44    1.73
  -6   2  21   30.62    1.90
   6   2 -21   27.52    2.67
  -6   2  20   24.62    1.81
   6   2 -20   28.69    2.83
  -6   2  19   18.21    1.62
   6   2 -19   16.52    2.35
  -6   2  18   91.69    4.36
   6   2 -18   95.25    5.81
  -6   2  17    1.39    0.88
   6   2 -17    1.32    1.35
  -6   2  16  123.83    5.53
   6   2 -16  123.73    7.05
   6  -2  15    6.56    1.20
  -6   2  15    5.84    1.15
   6   2 -15    6.77    1.89
  -6   2  14   39.18    2.70
   6   2 -14   39.48    3.77
  -6   2  13   63.66    3.56
   6   2 -13   61.00    4.78
  -6   2  12   91.00    4.53
   6   2 -12   92.45    5.84
   6   2 -11   77.17    5.24
   6   2 -11   81.62    5.93
   6   2 -10  125.11    6.97
   6   2 -10  128.62    7.70
   6  -2   9  488.20   18.04
   6   2  -9  529.40   19.45
  -6   2   9  555.90   17.82
   6   2  -9  520.56   20.44
   6  -2   8   29.50    2.39
   6   2  -8   29.30    3.05
  -6   2   8   19.71    1.91
   6   2  -8   26.44    3.26
   6  -2   7  218.93    9.00
   6   2  -7  226.03    9.91
  -6   2   7  224.67    8.59
   6   2  -7  245.84   11.05
   6  -2   6   98.49    4.98
  -6   2   6  104.24    4.59
   6   2  -6   91.14    5.36
   6   2  -6   90.22    5.99
   6  -2   5  293.91   11.10
  -6   2   5  289.43   10.47
   6   2  -5  295.22   12.61
   6  -2   4   27.76    2.34
  -6   2   4   23.12    1.87
   6   2  -4   27.97    2.96
   6  -2   3   60.34    3.56
  -6   2   3   54.75    3.01
   6   2  -3   50.11    4.06
  -6   2   2   57.10    2.98
   6   2  -2   50.90    3.99
  -6   2   1  104.24    4.52
  -6  -2   0  127.16    5.54
  -6  -2   1  125.53    5.49
  -6  -2   2   49.38    3.02
   6   2   2   54.45    3.80
  -6  -2   3   66.01    3.65
   6   2   3   74.83    4.45
   6   2   4   23.84    2.03
  -6  -2   4   26.31    2.13
   6   2   4   26.04    2.46
   6   2   5  269.66   10.37
  -6  -2   5  294.52   10.60
   6   2   6   74.65    3.95
  -6  -2   6   79.23    4.14
  -6  -2   7  217.06    8.60
  -6  -2   8   26.72    2.32
  -6  -2  10  121.87    5.73
  -6  -2  11   87.75    4.58
   6  -2 -11   84.97    5.25
  -6  -2  12   87.34    4.58
   6  -2 -12   78.03    5.05
  -6  -2  13   71.82    4.06
   6  -2 -13   64.56    4.55
  -6  -2  14   33.05    2.61
   6  -2 -14   37.20    3.30
  -6  -2  15    7.25    1.30
   6  -2 -15    4.78    1.51
  -6  -2  16  125.59    5.72
   6  -2 -16  118.74    6.41
  -6  -2  17    1.97    0.93
   6  -2 -17    4.50    1.33
   6   2  17    2.58    0.97
  -6  -2  18   76.00    3.96
   6  -2 -18   77.22    4.66
   6   2  18   80.01    4.08
  -6  -2  19   16.46    1.63
   6  -2 -19   19.08    2.11
   6   2  19   14.58    1.61
   6  -2 -20   22.79    2.22
   6   2  20   29.38    2.12
   6   2  21   21.76    1.78
   6   2  22    9.50    1.12
   6   2  23   48.14    2.47
   6   3 -23    7.42    1.14
   6   3 -22    6.31    1.26
  -6   3  21   43.33    2.30
   6   3 -21   49.62    3.29
  -6   3  20    9.87    1.14
   6   3 -20   14.40    1.97
  -6   3  19   72.83    3.53
   6   3 -19   72.41    4.60
  -6   3  18   36.96    2.41
   6   3 -18   39.14    3.43
  -6   3  17   24.41    2.00
   6   3 -17   28.73    2.96
  -6   3  16    3.14    0.93
   6   3 -16    4.62    1.59
   6  -3  15   23.40    2.07
  -6   3  15   26.68    2.13
   6   3 -15   25.12    2.92
   6  -3  14   33.33    2.54
  -6   3  14   34.80    2.47
   6   3 -14   33.15    3.35
   6  -3  13  226.78    9.17
  -6   3  13  239.91    9.09
   6   3 -13  238.29   10.70
   6  -3  12   87.35    4.62
   6   3 -12   98.19    5.80
   6  -3  11  239.74    9.30
   6   3 -11  226.62   10.35
   6  -3  10   38.21    2.83
  -6   3  10   39.24    2.69
   6  -3   9   11.99    1.58
  -6   3   9   10.40    1.41
   6   3  -9    9.54    1.87
   6   3  -9   14.19    2.58
   6  -3   8  163.91    7.01
   6   3  -8  161.17    7.68
  -6   3   8  157.27    6.57
   6  -3   7   40.47    2.91
  -6   3   7   42.84    2.69
   6  -3   6   16.80    1.83
  -6   3   6   10.95    1.39
   6  -3   5   42.37    2.94
  -6   3   5   39.05    2.56
   6   3  -5   40.05    3.74
   6  -3   4   37.63    2.74
  -6   3   4   38.81    2.45
   6   3  -4   33.03    3.35
   6  -3   3   53.82    3.44
  -6   3   3   57.86    3.12
   6   3  -3   58.67    4.40
   6  -3   2   28.73    2.41
  -6   3   2   29.21    2.06
   6   3  -2   28.46    2.98
   6  -3   1  151.04    6.74
   6   3  -1  154.78    7.73
  -6  -3   0    4.61    1.10
   6   3   0    3.17    1.17
  -6  -3   1  163.39    6.89
   6   3   1  160.95    7.84
  -6  -3   2   28.65    2.34
   6   3   2   24.32    2.57
  -6  -3   3   60.09    3.52
   6   3   3   57.56    3.97
  -6  -3   4   40.46    2.86
   6   3   4   40.22    3.16
  -6  -3   5   43.62    2.99
  -6  -3   6   13.27    1.69
  -6  -3   7   38.30    2.84
  -6  -3  10   40.24    2.96
  -6  -3  11  202.91    8.48
  -6  -3  12  117.35    5.73
  -6  -3  13  233.58    9.40
  -6  -3  14   42.68    3.04
  -6  -3  15   34.86    2.66
   6   3  15   29.68    2.37
  -6  -3  16    0.97    0.89
   6   3  16    1.40    0.88
   6   3  17   25.27    2.13
   6   3  18   37.99    2.57
   6   3  19   59.07    3.28
   6   3  20   12.75    1.41
   6   3  21   47.68    2.67
   6   3  22    7.06    0.99
   6   3  23    5.81    0.80
  -6   4  21    6.03    0.78
   6   4 -21    7.13    1.14
  -6   4  20    8.41    0.97
   6   4 -20    8.03    1.37
  -6   4  19    3.89    0.85
   6   4 -19    6.88    1.35
  -6   4  18    0.89    0.67
   6   4 -18    0.56    0.95
  -6   4  17   32.26    2.20
   6   4 -17   32.00    2.84
  -6   4  16    7.61    1.18
   6   4 -16    6.04    1.49
   6   4 -15   69.14    4.42
  -6   4  15   64.50    3.50
   6  -4  14    2.62    0.87
  -6   4  14    5.88    1.09
   6   4 -14    6.47    1.64
   6  -4  13   67.79    3.81
   6   4 -13   77.81    4.76
  -6   4  13   73.79    3.85
   6  -4  12   67.79    3.76
   6   4 -12   64.24    4.32
   6  -4  11   15.91    1.72
   6  -4  10  210.09    8.11
  -6   4  10  183.59    7.66
   6  -4   9  102.79    4.72
  -6   4   9   75.83    4.14
   6  -4   8  309.43   11.67
  -6   4   8  318.02   11.36
   6  -4   7   15.04    1.71
  -6   4   7   17.15    1.74
   6  -4   6   58.48    3.49
  -6   4   6   58.03    3.25
   6   4  -6   52.39    4.49
   6  -4   5   17.70    1.87
  -6   4   5   21.94    1.84
   6   4  -5   17.34    2.55
   6  -4   4   23.63    2.12
  -6   4   4   23.58    1.91
   6   4  -4   27.85    3.08
   6  -4   3   17.10    1.81
  -6   4   3   17.13    1.62
   6   4  -3   14.76    2.27
  -6  -4  -2   29.11    2.46
   6  -4   2   31.18    2.41
  -6   4   2   23.73    1.91
   6   4  -2   23.88    2.75
  -6  -4  -1   28.21    2.46
   6  -4   1   26.70    2.26
   6   4  -1   25.18    2.75
  -6  -4   0  119.56    5.87
   6  -4   0  126.24    5.81
   6   4   0  126.38    6.67
  -6  -4   1   27.71    2.44
   6  -4  -1   24.89    2.25
   6   4   1   27.39    2.72
   6   4   2   30.18    2.83
   6   4   3   15.38    1.99
   6   4   4   26.80    2.51
  -6  -4  16    7.98    1.42
   6   4  16    7.42    1.24
  -6  -4  17   29.32    2.32
   6   4  17   31.26    2.29
  -6  -4  18    0.84    0.78
   6   4  18    0.84    0.75
   6   4  19   10.13    1.28
   6   4  20    8.38    1.13
   6   4  21    5.47    0.91
   6   4  22   50.49    2.47
  -6   5  20   34.63    1.82
  -6   5  19   31.41    1.87
  -6   5  18   36.43    2.14
  -6   5  17   21.81    1.69
  -6   5  16   86.93    4.02
  -6   5  15    8.08    1.19
  -6   5  14    3.87    0.96
   6  -5  12  167.40    6.81
   6  -5  11   47.56    2.91
  -6   5  11   47.37    2.94
   6  -5  10   55.65    3.20
  -6   5  10   53.34    3.15
   6  -5   9   10.75    1.38
  -6   5   9   12.00    1.48
   6  -5   8   61.45    3.47
   6  -5   7   63.67    3.56
   6  -5   6    3.92    0.97
   6  -5   5    2.14    0.81
   6  -5   4   84.84    4.33
   6  -5   3   31.66    2.34
  -6  -5  -3   25.80    2.50
  -6  -5  -2   10.13    1.69
  -6  -5  -1   75.30    4.40
  -6  -5   0   19.34    2.17
  -6  -5   1   82.72    4.72
  -6  -5   2    8.36    1.57
  -6  -5   3   27.51    2.54
  -6  -5   4   76.86    4.54
  -6  -5   5    0.75    1.04
  -6  -5   6    1.01    1.05
  -6  -5   9   14.19    1.91
   6   5   9   10.86    1.57
  -6  -5  10   49.05    3.52
   6   5  10   53.36    3.22
  -6  -5  11   57.57    3.77
   6   5  11   54.62    3.29
  -6  -5  12  165.48    7.29
   6   5  12  155.44    6.65
  -6  -5  13  125.78    6.03
  -6  -5  14    2.33    1.01
  -6  -5  15    3.39    1.05
  -6  -5  16   90.33    4.45
  -6  -5  17   26.35    2.04
   6   5  17   23.25    1.88
   6   5  18   36.24    2.31
   6   5  19   37.38    2.24
   6   5  20   36.59    2.08
  -6   6  19    7.62    0.77
  -6   6  18    4.64    0.73
  -6   6  17    0.56    0.54
  -6   6  16   18.04    1.45
  -6   6  15   27.98    1.90
  -6   6  14    3.02    0.81
  -6   6  11   88.16    4.18
  -6   6  10   58.36    3.19
  -6  -6  -4   65.59    4.09
  -6  -6  -3   64.28    4.04
  -6  -6  -2   33.79    2.85
  -6  -6  -1   51.46    3.62
  -6  -6   0  173.11    7.80
  -6  -6   1   45.15    3.38
  -6  -6   2   33.54    2.90
  -6  -6   3   66.01    4.21
  -6  -6   4   61.89    4.04
  -6  -6   5   74.35    4.48
  -6  -6   6    9.57    1.59
   6   6   6    9.02    1.41
   6   6   7   66.06    3.65
  -6  -6   8    8.82    1.56
   6   6   8    9.31    1.48
  -6  -6   9  195.35    8.89
   6   6   9  232.87    8.51
  -6  -6  10   54.26    3.62
   6   6  10   54.55    3.23
  -6  -6  11   74.61    4.24
   6   6  11   67.15    3.69
  -6  -6  12   26.97    2.36
   6   6  12   22.20    1.99
  -6  -6  13   74.56    4.12
  -6  -6  14    3.80    1.10
  -6  -6  15   26.75    2.14
  -6  -6  16   24.12    1.93
   6   6  17    1.27    0.68
   6   6  18    8.08    1.00
   6   6  19    7.14    0.86
  -6   7  17   51.17    2.23
  -6   7  16   12.68    1.03
  -6   7  15   12.88    1.10
  -6   7  12   17.57    1.42
  -6   7  11    8.95    1.10
  -6   7  10   43.67    2.48
  -6   7   9   49.29    2.69
  -6  -7  -4    8.57    1.60
  -6  -7  -3   38.80    3.04
  -6  -7  -2   21.72    2.27
  -6  -7  -1    8.94    1.61
  -6  -7   0   19.48    2.15
  -6  -7   1    6.73    1.43
  -6  -7   2   19.91    2.22
   6   7   3   37.13    2.57
  -6  -7   3   37.52    3.01
  -6  -7   4    8.23    1.54
   6   7   4    7.26    1.25
   6   7   5   38.89    2.56
  -6  -7   5   31.61    2.77
   6   7   6   86.70    4.20
   6   7   7   15.45    1.64
   6   7   8   43.03    2.72
  -6  -7   8   46.34    3.22
   6   7   9   52.37    3.00
  -6  -7   9   50.96    3.42
   6   7  10   57.79    3.12
  -6  -7  10   51.61    3.41
  -6  -7  11    6.46    1.27
   6   7  11    4.82    1.07
   6   7  12   22.75    1.79
  -6  -7  12   20.76    2.00
  -6  -7  14   37.28    2.42
  -6  -7  15   12.92    1.39
   6   7  16    7.07    0.90
  -6   8  12   43.57    2.09
  -6   8  11   44.17    2.16
  -6   8  10    4.73    0.75
  -6   8   9   25.57    1.61
  -6   8   8   33.76    1.91
  -6   8   7    1.61    0.63
  -6   8   6   11.31    1.09
  -6   8   5    1.84    0.61
  -6   8   4   35.82    1.99
  -6  -8  -4   32.22    2.55
  -6  -8  -3    9.68    1.57
  -6  -8  -2    6.29    1.34
  -6  -8  -1    4.04    1.21
  -6  -8   0    2.27    1.12
  -6  -8   1    3.20    1.13
   6   8   1    3.05    0.99
  -6  -8   2    2.58    1.09
   6   8   2    4.06    0.99
  -6  -8   3   10.28    1.59
   6   8   3   11.18    1.34
   6   8   4   45.60    2.56
  -6  -8   4   37.43    2.87
  -6  -8   5    1.53    0.96
   6   8   5    1.36    0.85
   6   8   6   16.31    1.51
  -6  -8   7    1.83    0.97
   6   8   7    1.05    0.82
   6   8   8   31.20    2.06
  -6  -8   8   30.67    2.42
   6   8   9   22.29    1.70
  -6  -8   9   21.45    2.00
  -6  -8  10    4.99    1.13
   6   8  10    5.18    0.96
   6   8  11   48.77    2.48
  -6  -8  11   48.47    2.84
  -6  -8  12   45.69    2.61
  -6  -9   0    8.15    1.28
  -6  -9   1    0.58    0.83
  -6  -9   2   15.38    1.63
  -6  -9   3    3.35    1.09
   6   9   3    5.57    0.89
   6   9   4   38.80    2.03
  -6  -9   4   36.22    2.47
   6   9   5   26.57    1.66
   6   9   6   12.50    1.12
  -6  -9   7   61.97    3.19
  -6  -9   8   17.89    1.59
   7   0   0    0.28    0.79
  -7   0   1  208.07    8.14
   7   0  -1  211.33    9.22
  -7   0   2    4.68    1.06
   7   0  -2    6.54    1.49
   7   0   3  322.43   12.27
  -7   0   3  328.52   11.68
   7   0  -3  303.50   12.72
   7   0   4   98.07    5.22
  -7   0   4  100.73    4.85
   7   0  -4  104.51    5.80
  -7   0   5  674.90   22.56
   7   0  -5  632.07   23.75
   7   0   6    1.56    0.94
  -7   0   6    1.13    0.87
   7   0  -6    1.05    1.01
   7   0   7    2.34    1.04
  -7   0   7    1.34    0.89
   7   0   8  143.70    6.48
  -7   0   8  134.29    6.15
   7   0   9   45.80    3.17
  -7   0   9   47.94    3.12
   7   0  10    2.47    0.94
  -7   0  10    2.53    1.02
   7   0  11   19.83    1.91
   7   0  12   92.58    4.64
   7   0  13  101.97    4.94
  -7   0  13  105.99    5.12
   7   0  14    4.46    1.01
  -7   0  14    5.16    1.21
   7   0  15    4.29    0.93
  -7   0  15    7.36    1.26
  -7   0  16   24.45    2.08
  -7   0  17   31.43    2.30
  -7   0  18    0.64    0.67
  -7   0  19   28.49    1.99
  -7   0  20    0.52    0.62
  -7   0  21    1.43    0.54
  -7   1  21    1.69    0.58
  -7   1  20    1.62    0.63
  -7   1  19   15.92    1.46
  -7   1  18   31.56    2.16
  -7   1  17   45.57    2.75
   7   1 -17   43.02    3.39
  -7   1  16   42.33    2.75
   7   1 -16   42.55    3.45
   7  -1  15   12.47    1.48
  -7   1  15   13.22    1.54
   7   1 -15   12.81    2.01
   7  -1  14   26.28    2.20
  -7   1  14   27.53    2.25
   7   1 -14   30.43    3.03
   7  -1  13   77.46    4.08
  -7   1  13   70.28    3.92
   7  -1  12   87.21    4.54
   7  -1  11   71.01    4.11
  -7   1  11   81.17    4.19
   7  -1  10   32.33    2.65
  -7   1  10   35.05    2.59
   7  -1   9  162.18    7.08
  -7   1   9  155.34    6.73
   7  -1   8  108.96    5.50
  -7   1   8  109.71    5.18
   7  -1   7  141.13    6.54
  -7   1   7  142.61    6.21
   7  -1   6   28.75    2.52
  -7   1   6   30.91    2.37
   7  -1   5   35.57    2.89
  -7   1   5   36.36    2.58
   7   1  -5   39.18    3.50
   7  -1   4   28.44    2.59
  -7   1   4   30.73    2.31
   7   1  -4   27.08    2.92
   7  -1   3   41.94    3.16
  -7   1   3   39.61    2.63
   7   1  -3   37.91    3.41
   7  -1   2    8.91    1.56
  -7   1   2   13.97    1.53
   7   1  -2   13.43    2.06
   7   1  -1   93.13    5.51
   7   1   0    1.32    0.97
  -7  -1   1   87.82    4.38
   7   1   1   83.28    5.06
  -7  -1   2   12.45    1.54
   7   1   2    9.84    1.72
   7  -1  -2    9.14    1.55
   7   1   3   38.04    2.83
  -7  -1   3   33.27    2.51
   7   1   4   21.08    2.13
  -7  -1   4   25.87    2.20
   7   1   5   35.11    2.71
  -7  -1   5   36.23    2.68
   7   1   6   26.12    2.31
  -7  -1   6   27.30    2.35
   7   1   7  117.40    5.69
  -7  -1   7  124.81    5.74
   7   1   8  120.06    5.77
  -7  -1   8  129.14    5.87
   7   1   9  132.18    6.08
  -7  -1   9  138.70    6.26
   7   1  10   33.03    2.52
  -7  -1  10   40.36    2.86
   7   1  11   58.44    3.39
   7   1  12  101.97    4.92
  -7  -1  12  114.69    5.39
   7   1  13   68.05    3.63
  -7  -1  13   69.47    3.94
   7   1  14   18.14    1.68
  -7  -1  14   22.29    2.08
  -7  -1  15    9.14    1.43
  -7  -1  16   42.47    2.79
  -7  -1  17   35.31    2.43
  -7  -1  18   27.31    2.03
  -7  -1  19   13.24    1.36
  -7  -1  20    2.51    0.69
  -7   2  21   11.31    0.97
  -7   2  20   15.98    1.29
  -7   2  19    5.82    0.94
  -7   2  18   50.87    2.79
  -7   2  17   14.19    1.46
  -7   2  16   38.60    2.53
   7  -2  15   34.14    2.46
  -7   2  15   37.89    2.52
   7  -2  14   27.01    2.18
  -7   2  14   23.30    2.03
   7  -2  13   33.88    2.55
  -7   2  11   51.17    3.20
  -7   2  10   60.97    3.51
  -7   2   9    2.93    1.00
  -7   2   8   20.53    1.94
   7  -2   7  100.19    5.28
  -7   2   7  108.55    5.02
   7  -2   6  250.86    9.72
  -7   2   6  225.92    8.96
   7  -2   5   85.63    4.62
  -7   2   5   71.48    3.89
   7  -2   4  371.38   13.41
  -7   2   4  344.09   12.56
   7  -2   3   48.36    3.36
  -7   2   3   41.27    2.75
   7   2  -3   54.94    4.17
   7  -2   2  223.94    9.37
  -7   2   2  232.91    8.68
   7   2  -2  219.69   10.21
   7  -2   1   16.34    1.96
   7   2  -1   19.66    2.43
  -7  -2   0  156.01    6.64
   7   2   0  145.16    7.54
  -7  -2   1   19.12    1.93
   7   2   2  204.62    8.51
  -7  -2   2  212.79    8.44
   7   2   3   58.93    3.55
  -7  -2   3   56.15    3.50
   7   2   4  355.77   13.06
  -7  -2   4  362.67   13.13
   7   2   5   74.14    4.03
  -7  -2   5   69.37    4.02
   7   2   6  237.54    9.24
  -7  -2   6  236.84    9.46
   7   2   7  104.70    5.06
  -7  -2   7  112.30    5.42
  -7  -2   8   20.85    2.17
  -7  -2   9    3.89    1.14
  -7  -2  12   16.03    1.89
  -7  -2  13   34.82    2.70
  -7  -2  14   24.86    2.24
  -7  -2  15   44.63    2.97
  -7  -2  16   36.30    2.56
  -7  -2  17   11.42    1.41
  -7  -2  20   13.44    1.28
  -7   3  20    6.95    0.83
  -7   3  19    5.68    0.86
  -7   3  18   22.15    1.66
  -7   3  17   39.77    2.39
  -7   3  16   32.70    2.20
  -7   3  15   26.87    2.05
   7  -3  14    6.42    1.09
  -7   3  14    4.47    1.05
   7  -3  13    9.60    1.33
   7  -3  12  138.59    6.16
  -7   3  12  141.09    6.05
   7  -3  11  103.66    5.09
  -7   3  11  110.07    5.03
   7  -3  10   36.47    2.70
  -7   3  10   39.73    2.66
   7  -3   9   58.69    3.53
  -7   3   9   52.41    3.20
   7  -3   8  233.02    9.47
  -7   3   8  244.75    9.18
   7  -3   7   96.60    4.97
  -7   3   7   96.32    4.62
   7  -3   6   85.83    4.68
  -7   3   6   88.24    4.31
   7  -3   5    5.79    1.29
  -7   3   5    8.83    1.31
   7  -3   4   25.92    2.39
  -7   3   4   26.24    2.06
   7  -3   3   36.60    2.85
  -7   3   3   37.17    2.48
   7  -3   2   17.64    1.98
  -7   3   2   16.62    1.63
   7  -3   1    8.99    1.54
   7  -3   0  121.73    5.99
   7  -3  -1    8.79    1.50
  -7  -3   3   37.06    2.82
  -7  -3   4   19.27    2.02
  -7  -3   5    6.58    1.39
  -7  -3   6   79.98    4.49
  -7  -3   7  103.93    5.31
  -7  -3   8  220.32    9.06
  -7  -3   9   62.88    3.89
  -7  -3  11  123.68    5.90
  -7  -3  12  135.30    6.29
  -7  -3  13   10.34    1.55
  -7  -3  14    7.09    1.32
  -7  -3  18   18.85    1.65
  -7  -3  19    6.93    1.01
  -7   4  19   16.21    1.21
  -7   4  18    0.93    0.55
  -7   4  17   32.19    1.98
  -7   4  16   11.15    1.23
  -7   4  15   16.23    1.53
   7  -4  13    6.70    1.09
   7  -4  12   16.66    1.65
  -7   4  12   19.22    1.74
   7  -4  11    0.46    0.62
  -7   4  11   -0.21    0.68
   7  -4  10    4.32    0.96
  -7   4  10    4.39    1.00
   7  -4   9   14.05    1.59
  -7   4   9   12.76    1.48
   7  -4   8   20.23    1.93
  -7   4   8   19.48    1.81
   7  -4   7    4.68    1.09
  -7   4   7    4.76    1.03
   7  -4   6    5.37    1.17
  -7   4   6    7.32    1.18
   7  -4   5  253.38    9.73
  -7   4   5  240.23    9.13
   7  -4   4   42.44    2.95
  -7   4   4   39.46    2.53
   7  -4   3  135.17    6.22
  -7   4   3  135.79    5.68
   7  -4   2    8.50    1.42
  -7  -4  -1   87.26    4.80
   7  -4   1   89.89    4.73
  -7  -4   0    9.73    1.68
   7  -4   0    9.04    1.46
  -7  -4   1   85.00    4.74
   7  -4  -1   87.60    4.62
  -7  -4   2    8.05    1.55
   7  -4  -2    8.63    1.37
  -7  -4   3  131.76    6.43
   7  -4  -3  136.32    6.21
  -7  -4   4   44.71    3.29
   7  -4  -4   44.35    3.09
  -7  -4  13    6.48    1.34
  -7  -4  14    4.69    1.13
  -7  -4  15   19.42    1.87
  -7  -4  16   14.48    1.57
  -7  -4  17   34.39    2.27
  -7  -4  18    1.17    0.73
  -7   5  18   32.71    1.72
  -7   5  17   17.57    1.29
  -7   5  16   11.22    1.12
  -7   5  15   40.81    2.31
  -7   5  13   12.64    1.30
  -7   5  12   63.29    3.27
   7  -5  11   65.43    3.39
  -7   5  11   71.75    3.48
   7  -5  10   72.87    3.66
  -7   5  10   76.12    3.69
   7  -5   9  109.14    4.86
  -7   5   9  108.39    4.79
   7  -5   8   58.74    3.25
  -7   5   8   60.45    3.22
   7  -5   7   10.08    1.30
  -7   5   7    9.54    1.25
   7  -5   6   41.81    2.71
  -7   5   6   45.01    2.64
   7  -5   5   54.51    3.24
  -7   5   5   62.58    3.20
   7  -5   4   18.87    1.75
  -7   5   4   13.72    1.44
   7  -5   3   57.99    3.36
  -7   5   3   59.85    3.13
  -7  -5  -2    4.21    1.31
   7  -5   2    4.64    1.03
  -7  -5  -1    0.38    0.98
   7  -5   1    0.48    0.66
  -7  -5   0    1.46    1.04
   7  -5   0    0.60    0.69
  -7  -5   1    1.47    0.97
  -7  -5   3   56.56    3.73
  -7  -5   4   12.49    1.79
  -7  -5   5   60.39    3.88
  -7  -5   6   44.94    3.27
  -7  -5   7   11.68    1.67
  -7  -5   8   66.84    4.07
  -7  -5  10   85.52    4.65
  -7  -5  11   65.40    3.88
  -7  -5  12   70.32    3.95
  -7  -5  13   12.25    1.58
  -7  -5  14   11.47    1.46
  -7  -5  15   56.76    3.15
  -7  -5  16   16.97    1.56
  -7  -5  17   18.22    1.48
  -7   6  16   20.43    1.29
  -7   6  13    3.02    0.68
  -7   6  12    1.97    0.66
  -7   6  11   23.62    1.68
  -7   6  10   25.58    1.77
  -7   6   9    1.40    0.63
  -7   6   8    2.11    0.73
  -7   6   7   43.22    2.46
  -7   6   6   38.29    2.28
  -7   6   5   22.19    1.69
  -7   6   4  176.80    6.68
  -7  -6  -2   47.11    3.21
  -7  -6  -1   15.11    1.90
  -7  -6   0   11.15    1.68
  -7  -6   1   14.82    1.85
  -7  -6   2   45.03    3.18
  -7  -6   3   18.07    2.02
  -7  -6   4  174.60    7.61
  -7  -6   5   30.31    2.58
  -7  -6   6   31.55    2.60
  -7  -6   7   42.73    3.09
  -7  -6  10   21.15    2.05
  -7  -6  11   26.14    2.18
  -7  -6  12    2.61    0.95
  -7  -6  13    2.83    0.94
  -7  -6  14    8.00    1.17
  -7  -6  15    5.24    0.97
  -7   7  13   31.38    1.62
  -7   7  12   34.65    1.78
  -7   7  11   38.10    1.95
  -7   7  10   59.72    2.69
  -7   7   9   25.20    1.57
  -7   7   8   29.80    1.74
  -7   7   7   37.68    2.02
  -7   7   6   22.80    1.51
  -7   7   5   12.67    1.13
  -7  -7  -2   15.47    1.77
  -7  -7  -1    4.01    1.17
  -7  -7   0    2.63    1.06
  -7  -7   1    4.53    1.18
  -7  -7   2   15.23    1.78
  -7  -7   3    4.49    1.22
  -7  -7   4   68.23    3.84
  -7  -7   5   13.53    1.65
  -7  -7   6   22.55    2.04
  -7  -7   7   43.56    2.87
  -7  -7   9   28.92    2.23
  -7  -7  10   59.26    3.24
  -7  -7  11   48.57    2.78
  -7  -7  12   33.95    2.17
  -7  -8  -1   17.83    1.66
  -7  -8   0    2.62    0.93
  -7  -8   1   17.15    1.67
  -7  -8   2   15.86    1.62
  -7  -8   3   48.40    2.85
  -7  -8   4   43.40    2.64
  -7  -8   5   59.20    3.17
  -7  -8   6    0.79    0.80
   8   0   0  157.73    7.20
   8   0   1   22.88    2.32
   8   0   2  125.74    6.05
  -8   0   2  120.54    5.52
   8   0   3    3.75    1.13
  -8   0   3    4.80    1.10
   8   0   4   17.57    1.92
  -8   0   4   13.86    1.64
   8   0   5    0.58    0.84
  -8   0   5    0.87    0.79
   8   0   6  154.31    6.88
  -8   0   6  153.13    6.60
   8   0   7   30.45    2.49
  -8   0   7   30.70    2.43
   8   0   8    8.58    1.35
  -8   0   8    7.03    1.30
   8   0   9   12.21    1.53
  -8   0   9   12.03    1.58
   8   0  10   64.16    3.46
  -8   0  10   52.16    3.31
   8   0  11    9.71    1.31
  -8   0  11   10.44    1.47
   8   0  12    7.18    1.11
  -8   0  12   10.39    1.39
   8   0  13    1.61    0.67
   8   0  14    0.54    0.55
  -8   0  14    1.05    0.78
  -8   0  15   38.32    2.46
  -8   0  16   11.15    1.26
  -8   0  17   33.65    2.11
  -8   0  18    2.27    0.67
  -8   0  19  118.43    4.50
  -8   1  18    9.17    1.01
  -8   1  17   55.57    2.81
  -8   1  16   27.02    1.91
  -8   1  15   56.07    3.03
   8  -1  14   34.77    2.26
   8  -1  13   44.98    2.72
   8  -1  12   57.52    3.19
  -8   1  12   51.10    3.09
   8  -1  11  103.69    4.91
  -8   1  11  104.49    4.89
   8  -1  10   39.07    2.69
  -8   1  10   41.09    2.71
   8  -1   9   75.28    4.08
  -8   1   9   74.04    3.93
   8  -1   8   53.50    3.40
  -8   1   8   54.89    3.26
   8  -1   7   25.84    2.33
  -8   1   7   28.64    2.25
   8  -1   6   52.42    3.43
  -8   1   6   51.28    3.12
   8  -1   5    6.43    1.30
  -8   1   5    7.49    1.23
   8  -1   4    5.35    1.30
  -8   1   4    5.32    1.13
   8  -1   3    2.89    1.12
  -8   1   3    2.66    0.87
   8  -1   2   35.51    2.88
   8  -1   1    4.56    1.24
   8  -1   0  166.38    7.60
   8   1   0  174.32    7.54
   8   1   1    1.79    0.98
   8   1   2   30.01    2.50
  -8  -1   2   28.73    2.33
   8   1   3    2.08    0.94
  -8  -1   3    2.18    0.95
   8   1   4    4.76    1.17
  -8  -1   4    7.22    1.24
   8   1   5   11.25    1.55
  -8  -1   5   12.42    1.60
   8   1   6   52.18    3.27
   8   1   7   27.14    2.25
  -8  -1   7   32.36    2.50
   8   1   8   38.67    2.71
  -8  -1   8   48.00    3.08
   8   1   9   72.27    3.79
  -8  -1   9   71.40    3.98
   8   1  10   26.02    2.02
  -8  -1  10   28.03    2.30
   8   1  11  105.74    4.81
  -8  -1  11  117.90    5.30
   8   1  12   42.51    2.50
   8   1  13   50.99    2.74
  -8  -1  14   29.62    2.21
  -8  -1  15   64.21    3.38
  -8  -1  16   19.96    1.70
  -8  -1  17   51.29    2.71
  -8   2  18   62.29    2.79
  -8   2  17   11.32    1.14
  -8   2  16   18.15    1.49
  -8   2  15    7.56    1.06
   8  -2  13   11.20    1.30
  -8   2  13   11.89    1.38
   8  -2  12    3.95    0.94
  -8   2  12    3.22    0.88
   8  -2  11   16.77    1.68
  -8   2  11   17.52    1.67
  -8   2  10   68.04    3.61
  -8   2   9   41.20    2.67
  -8   2   8   77.11    3.95
  -8   2   7  118.25    5.30
  -8   2   6   15.51    1.60
   8  -2   5   76.82    4.33
  -8   2   5   77.61    3.94
   8  -2   4   43.11    3.11
  -8   2   4   44.27    2.74
   8  -2   3   43.83    3.13
  -8   2   3   40.15    2.61
   8  -2   2   14.89    1.84
   8  -2   1  152.31    6.97
   8   2  -1  149.92    6.68
   8  -2   0    6.44    1.36
   8   2   0    3.01    0.99
   8   2   1  150.73    6.74
   8  -2  -1  162.56    7.23
   8   2   2   16.58    1.78
   8  -2  -2   12.04    1.74
   8   2   3   53.84    3.28
  -8  -2   3   52.88    3.30
   8   2   4   36.71    2.58
  -8  -2   4   37.02    2.71
   8   2   5   80.69    4.11
  -8  -2   5   80.77    4.32
   8   2   6   17.05    1.70
  -8  -2   6   18.84    1.96
  -8  -2   7   98.22    4.91
  -8  -2   8   76.96    4.22
  -8  -2   9   38.27    2.77
  -8  -2  10   69.38    3.90
  -8  -2  11   17.94    1.89
  -8  -2  13   13.44    1.56
  -8  -2  14   13.05    1.49
  -8  -2  18   66.99    3.05
  -8   3  17   11.03    1.03
  -8   3  16   44.56    2.35
   8  -3  13   49.78    2.69
  -8   3  13   41.74    2.50
   8  -3  12   80.86    3.84
  -8   3  12   75.06    3.68
   8  -3  11   38.64    2.46
  -8   3  11   35.23    2.30
   8  -3  10   45.73    2.80
  -8   3  10   43.19    2.64
   8  -3   9   50.66    3.06
  -8   3   9   50.21    2.87
   8  -3   8   35.61    2.54
  -8   3   8   35.00    2.35
   8  -3   7   17.29    1.78
  -8   3   7   15.93    1.57
   8  -3   6    7.51    1.27
  -8   3   6    6.98    1.10
   8  -3   5   24.43    2.16
  -8   3   5   22.46    1.86
   8  -3   4    7.28    1.33
  -8   3   4    8.02    1.15
   8  -3   3    1.26    0.90
   8  -3   2    1.35    0.97
   8  -3   1  138.81    6.40
   8  -3   0   24.15    2.29
  -8  -3   1  128.70    5.96
   8  -3  -1  123.74    5.98
  -8  -3   2    1.75    1.14
   8  -3  -2    1.02    0.90
   8  -3  -3    1.66    0.92
   8  -3  -4   11.40    1.55
   8  -3  -5   19.72    2.04
  -8  -3  14   32.92    2.32
  -8  -3  15   32.24    2.19
  -8  -3  16   50.73    2.72
  -8  -3  17    6.59    0.97
  -8   4  16    4.39    0.70
  -8   4  14    7.63    0.95
  -8   4  13    5.31    0.85
  -8   4  12   18.57    1.49
   8  -4  11    4.81    0.86
  -8   4  11    5.83    0.94
   8  -4  10   43.21    2.49
  -8   4  10   38.41    2.35
   8  -4   9   23.37    1.83
  -8   4   9   20.92    1.68
   8  -4   8   14.96    1.47
  -8   4   8   11.73    1.32
   8  -4   7    5.08    0.99
  -8   4   7    5.79    1.01
   8  -4   6   59.37    3.24
  -8   4   6   50.70    2.86
   8  -4   5   16.35    1.64
  -8   4   5   15.32    1.47
   8  -4   4    2.18    0.81
  -8   4   4    0.97    0.67
   8  -4   3    1.74    0.85
   8  -4   2   43.45    2.84
   8  -4   1    6.22    1.17
   8  -4   0   99.43    4.84
  -8  -4   1    8.11    1.48
   8  -4  -1    7.07    1.25
  -8  -4   2   36.46    2.74
   8  -4  -2   34.93    2.53
  -8  -4   3    3.09    1.12
   8  -4  -3    1.22    0.82
  -8  -4   4    2.89    1.03
   8  -4  -4    2.93    0.91
  -8  -4   5   15.12    1.78
   8  -4  -5   11.87    1.44
  -8  -4   6   45.03    3.15
   8  -4  -6   55.03    3.11
  -8  -4   7    7.76    1.34
   8  -4  -7    4.38    0.97
  -8  -4   8    9.33    1.46
   8  -4  -8   11.46    1.35
  -8  -4   9   23.80    2.10
   8  -4  -9   17.81    1.63
  -8  -4  10   39.20    2.68
   8  -4 -10   33.32    2.20
  -8  -4  12   17.01    1.71
  -8  -4  13    6.54    1.13
  -8  -4  14    6.86    1.08
  -8  -4  15    3.04    0.84
  -8  -4  16    4.87    0.86
  -8   5  14   15.74    1.11
  -8   5  13    2.10    0.56
  -8   5  12   34.29    1.89
  -8   5  11   10.95    1.06
  -8   5  10   59.47    2.83
   8  -5   9    6.60    0.87
  -8   5   9    5.74    0.89
   8  -5   8   19.20    1.47
  -8   5   8   19.08    1.47
   8  -5   7   28.71    1.87
  -8   5   7   28.80    1.84
   8  -5   6    7.33    0.98
  -8   5   6    6.55    0.95
   8  -5   5   16.94    1.48
  -8   5   5   18.76    1.45
   8  -5   4   17.47    1.53
   8  -5   3   25.62    1.85
   8  -5   2   17.13    1.53
   8  -5   1   45.22    2.60
  -8  -5   0    6.22    1.30
   8  -5   0    4.96    0.95
  -8  -5   1   38.72    2.73
  -8  -5   2   18.27    1.91
  -8  -5   3   25.77    2.23
  -8  -5   4   16.13    1.81
  -8  -5   5   11.70    1.57
  -8  -5   6    5.02    1.17
  -8  -5   7   29.56    2.33
  -8  -5   8   21.92    2.00
  -8  -5   9   10.27    1.38
  -8  -5  12   33.02    2.21
  -8  -5  13    2.03    0.79
  -8  -5  14   14.67    1.33
  -8   6  10    0.44    0.41
  -8   6   9   18.63    1.21
  -8   6   8   11.10    0.94
  -8   6   7    4.72    0.69
  -8  -6   1   57.26    3.19
  -8  -6   2    7.50    1.27
  -8  -6   3   35.55    2.44
  -8  -6   4    4.22    1.05
  -8  -6   5   19.49    1.80
  -8  -6   6    7.86    1.26
  -8  -6   7    7.43    1.20
  -8  -6   8   10.10    1.32
  -8  -6   9   21.04    1.75
  -8  -7   3   25.32    1.79
  -8  -7   4   35.80    2.17
  -8  -7   5   27.02    1.86
   9   0   0   -0.32    0.75
   9   0   1    1.64    0.87
   9   0  -1    1.93    0.87
   9   0   2    2.39    0.91
   9   0  -2    2.39    0.91
   9   0   3    1.19    0.75
   9   0  -3    0.84    0.83
   9   0   4    1.50    0.81
   9   0  -4    1.93    0.91
  -9   0   4    1.88    0.80
   9   0  -5   37.77    2.69
  -9   0   5   33.10    2.29
   9   0   6   51.08    3.01
  -9   0   6   55.68    3.02
   9   0   7    4.56    0.92
  -9   0   7    3.25    0.94
   9   0   8   28.55    2.00
  -9   0   8   29.19    2.06
   9   0   9    1.46    0.64
  -9   0   9    1.14    0.73
   9   0  10  111.95    4.69
  -9   0  10  116.72    4.89
   9   0  11    3.29    0.69
  -9   0  11    4.58    0.90
  -9   0  12   13.17    1.30
  -9   0  13    0.36    0.56
  -9   0  14   33.14    1.91
  -9   1  14   13.46    1.15
  -9   1  13   18.56    1.42
   9  -1  12   21.36    1.50
  -9   1  12   21.24    1.58
   9  -1  11   11.40    1.13
  -9   1  11    9.52    1.13
   9  -1  10   14.72    1.34
  -9   1  10   11.79    1.27
   9  -1   9    8.11    1.08
  -9   1   9    9.55    1.17
   9  -1   8   59.62    3.13
  -9   1   8   53.91    2.92
   9  -1   7   57.35    3.09
  -9   1   7   50.19    2.81
   9  -1   6   57.65    3.21
  -9   1   6   51.42    2.86
   9  -1   5    6.22    1.09
   9   1  -5    5.88    1.14
  -9   1   5    4.63    0.96
   9  -1   4   14.44    1.60
   9   1  -4   12.35    1.52
   9  -1   3   43.53    2.83
   9   1  -3   39.65    2.74
   9  -1   2   61.98    3.52
   9   1  -2   56.30    3.37
   9  -1   1   42.09    2.91
   9   1  -1   42.60    2.82
   9  -1   0    1.68    0.89
   9   1   0    1.78    0.86
   9   1   1   43.08    2.79
   9  -1  -1   42.53    2.92
   9   1   2   49.86    3.03
   9  -1  -2   54.66    3.34
   9   1   3   49.11    2.92
   9   1   4   10.85    1.33
   9   1   5    8.83    1.16
   9   1   6   59.38    3.03
  -9  -1   6   50.73    2.97
   9   1   7   53.99    2.84
  -9  -1   7   50.90    2.93
   9   1   8   56.59    2.78
  -9  -1   8   46.50    2.80
   9   1   9    4.06    0.75
  -9  -1   9    4.25    0.97
   9   1  10   13.84    1.16
  -9  -1  10   13.06    1.39
  -9  -1  11    8.51    1.12
  -9   2  14   17.51    1.23
  -9   2  13    2.26    0.62
  -9   2  12    1.39    0.58
   9  -2  11   57.71    2.81
  -9   2  11   56.33    2.76
   9  -2  10   16.15    1.40
  -9   2  10   17.45    1.43
   9  -2   9   65.55    3.26
  -9   2   9   66.72    3.16
  -9   2   8   14.27    1.32
   9   2  -7   18.11    1.65
  -9   2   7   19.61    1.55
   9   2  -6   62.10    3.28
  -9   2   6   58.91    2.97
   9   2  -5   33.60    2.30
   9   2  -4   20.24    1.77
   9  -2   3   28.25    2.23
   9   2  -3   29.67    2.14
   9  -2   2   12.28    1.51
   9   2  -2   13.08    1.44
   9  -2   1   28.58    2.23
   9   2  -1   26.86    2.03
   9   2   0    3.78    0.92
   9  -2   0    4.47    1.03
   9   2   1   26.99    1.97
   9  -2  -1   27.51    2.25
   9  -2  -2   11.29    1.46
   9   2   2    7.00    1.07
   9  -2  -3   22.61    2.02
  -9  -2   4   18.76    1.78
   9  -2  -4   21.12    1.92
  -9  -2   5   38.00    2.51
   9  -2  -5   36.02    2.52
   9  -2  -6   59.65    3.39
   9  -2  -7   21.93    1.88
   9  -2  -8    9.50    1.26
   9  -2  -9   67.92    3.46
   9  -2 -10   20.28    1.67
   9  -2 -11   57.36    2.94
  -9  -2  12    1.79    0.76
   9  -2 -12    2.23    0.65
  -9  -2  13    2.55    0.76
   9  -2 -13    1.62    0.58
  -9   3  11   17.79    1.28
   9  -3  10   14.19    1.19
  -9   3  10   11.22    1.08
   9  -3   9    4.22    0.76
  -9   3   9    2.33    0.66
   9  -3   8   16.86    1.39
  -9   3   8   12.73    1.17
   9  -3   7   58.35    2.93
  -9   3   7   51.59    2.59
   9  -3   6   10.56    1.21
   9  -3   5   10.84    1.25
   9  -3   4    2.93    0.80
   9  -3   3   17.87    1.63
   9  -3   2   22.36    1.85
   9  -3   1    2.29    0.77
   9  -3   0    5.50    1.02
   9  -3  -1    1.94    0.77
   9  -3  -2   20.65    1.78
  -9  -3   3   15.77    1.61
   9  -3  -3   18.80    1.69
  -9  -3   4    1.92    0.90
   9  -3  -4    3.94    0.90
  -9  -3   5   15.02    1.55
   9  -3  -5   12.61    1.38
  -9  -3   6    4.90    1.10
   9  -3  -6    9.03    1.13
  -9  -3   7   53.61    2.99
   9  -3  -7   53.90    2.88
  -9  -3   8   11.15    1.36
   9  -3  -8   12.34    1.25
  -9  -3   9    2.38    0.83
   9  -3  -9    1.42    0.62
  -9  -3  10    8.97    1.18
   9  -3 -10    9.67    1.04
  -9  -3  11   20.98    1.61
   9  -3 -11   17.65    1.30
  -9  -3  12    7.96    1.04
   9  -4   8   11.77    1.05
   9  -4   7   12.05    1.09
   9  -4   6   19.20    1.42
   9  -4   5   39.47    2.19
   9  -4   4    0.41    0.49
   9  -4   3   14.79    1.30
   9  -4   2    2.87    0.71
   9  -4   1   16.46    1.41
   9  -4   0    0.40    0.55
   9  -4  -1   17.85    1.46
   9  -4  -2    2.86    0.71
   9  -4  -3   12.13    1.19
  -9  -4   4    0.61    0.74
   9  -4  -4    0.95    0.57
  -9  -4   5   38.10    2.33
   9  -4  -5   36.81    2.07
  -9  -4   6   18.52    1.65
   9  -4  -6   19.93    1.40
  -9  -4   7    8.19    1.13
   9  -4  -7    7.01    0.83
  -9  -4   8   11.58    1.30
  -9  -4   9    9.51    1.15
  -9  -4  10   59.88    2.89
  10   0   0   18.14    1.38
  10   0   1    0.99    0.53
  10   0  -1    1.21    0.54
  10   0   2    1.99    0.60
  10   0  -2    2.25    0.67
  10   0   3    0.72    0.48
  10   0  -3    1.20    0.55
  10   0   4    0.50    0.46
  10   0  -4    0.10    0.50
  10   0   5   13.40    1.11
  10   0  -5   22.87    1.47
  10   0  -6    6.92    0.86
  10   0  -7   36.26    1.95
  10  -1   6   53.08    2.42
  10  -1   5    5.77    0.76
  10  -1   4   53.55    2.60
  10   1  -4   58.87    2.64
  10  -1   3   58.66    2.73
  10   1  -3   55.16    2.62
  10  -1   2   25.74    1.70
  10   1  -2   31.05    1.75
  10  -1   1   36.35    2.06
  10   1  -1   34.91    1.92
  10   1   0    1.22    0.52
  10  -1   0    0.64    0.51
  10   1   1   33.03    1.83
  10  -1  -1   37.81    2.10
  10  -1  -2   25.96    1.71
  10  -1  -3   60.70    2.89
  10  -1  -4   56.18    2.74
  10  -2   1   19.02    1.35
  10  -2   0   16.53    1.27
  10  -2  -1   17.80    1.33
  10  -2  -2    1.77    0.60
  10  -2  -3   35.23    1.93
  10  -2  -4    5.91    0.77
   0   0   0    0.00    0.00


TITL 04-0817 in P2(1)2(1)2(1)
REM P2(1)2(1)2(1) (#19 in standard setting)
CELL 1.54184   8.343387   9.586885  25.256988  90.0000  90.0000  90.0000
ZERR    9.00   0.000211   0.000277   0.000587   0.0000   0.0000   0.0000
LATT -1
SYMM -x+1/2,-y, z+1/2
SYMM -x, y+1/2,-z+1/2
SYMM  x+1/2,-y+1/2,-z
SFAC C H N O
UNIT 99.00 90.00 9.00 9.00
TREF
HKLF 4
END
_computing_structure_solution     'SHELXT 2014/5 (Sheldrick, 2014)'
;
_shelx_hkl_checksum              54527
_olex2_submission_special_instructions 'No special instructions were received'
_oxdiff_exptl_absorpt_empirical_details 
;
Empirical correction (ABSPACK) includes:
- Absorption correction using spherical harmonics
- Frame scaling
;
_oxdiff_exptl_absorpt_empirical_full_max 2.576
_oxdiff_exptl_absorpt_empirical_full_min 0.557
